# Supplementary material for: Transcription Factor ZmNAC20 Improves Drought Resistance by Promoting Stomatal Closure and Activating Expression of Stress-Responsive Genes in Maize
Source: Int J Mol Sci. 2023 Mar 1;24(5):4712. doi: 10.3390/ijms24054712 (PMC10003513; doi:10.3390/ijms24054712)
Supplement: Supplementary file 1 [file ijms-24-04712-s001.zip]

Archive with 7 entries (7 files):
- Figure S1.tif
- Figure S2.tif
- Figure S3.tif
- Figure S4.tif
- Table S1.xlsx
- Table S2.xlsx
- Table S3.xlsx
