# Supplementary material for: Transcription Factor ZmNAC20 Improves Drought Resistance by Promoting Stomatal Closure and Activating Expression of Stress-Responsive Genes in Maize
Source: Int J Mol Sci. 2023 Mar 1;24(5):4712. doi: 10.3390/ijms24054712 (PMC10003513; doi:10.3390/ijms24054712)
Supplement: Supplementary file 1 [file ijms-24-04712-s001.zip › Table S1.xlsx]

## Sheet: Sheet1
Gene_ID	baseMean	log2FoldChange	lfcSE	stat	pvalue	padj	B104.01	B104.02	B104.03	N786.01	N786.02	N786.03	locus_symbol	fucntion	gene_products
Zm00001eb277050	4265.21	15.3849	1.23932	12.414	2.19e-35	5.51e-32	0	0	0	10860	5962	9898
Zm00001eb197460	168.691	10.7253	1.21563	8.82283	1.12e-18	5.14e-16	0	0	0	369	489	276
Zm00001eb034880	104.246	10.0306	1.22998	8.15508	3.49e-16	1.1e-13	0	0	0	188	301	208
Zm00001eb294910	92.4249	9.85649	1.31117	7.5173	5.59e-14	1.23e-11	0	0	0	309	193	104	IDP5908
Zm00001eb170590	59.655	9.22346	1.3398	6.88421	5.81e-12	8.58e-10	0	0	0	74	123	183	Zm00001d049303
Zm00001eb365490	54.9381	9.10474	1.32489	6.87209	6.33e-12	9.3e-10	0	0	0	166	91	94
Zm00001eb342280	52.0124	9.02911	1.7655	5.11421	3.15e-07	1.36e-05	0	0	0	5	377	32	npf8	nitrate transporter/peptide transporter family8	{"nitrate transporter"}
Zm00001eb408560	46.9955	8.88371	1.33074	6.67575	2.46e-11	3.06e-09	0	0	0	67	195	70
Zm00001eb347020	44.6413	8.80973	1.51756	5.8052	6.43e-09	4.7e-07	0	0	0	29	270	41
Zm00001eb362800	39.274	8.62112	1.60392	5.37504	7.66e-08	4.02e-06	0	0	0	191	28	26	bhlh54	bHLH-transcription factor 54
Zm00001eb392030	844.971	8.17277	1.00768	8.1105	5.04e-16	1.53e-13	0	12	4	2007	2301	1321
Zm00001eb392040	26.3035	8.04224	1.41011	5.70326	1.18e-08	7.92e-07	0	0	0	32	65	74
Zm00001eb158480	297.813	8.02794	1.43535	5.59303	2.23e-08	1.35e-06	0	6	0	866	652	427
Zm00001eb165350	25.2796	7.98687	1.41284	5.65306	1.58e-08	1.01e-06	0	0	0	76	65	28
Zm00001eb393370	25.0364	7.97343	1.35255	5.89511	3.74e-09	2.91e-07	0	0	0	46	77	46
Zm00001eb078720	24.9462	7.97068	1.7273	4.61454	3.94e-06	0.000117406	0	0	0	32	156	5	chn5	chitinase5	{endochitinase}
Zm00001eb288590	23.4552	7.87681	1.36954	5.75143	8.85e-09	6.24e-07	0	0	0	46	55	52
Zm00001eb286810	18.0081	7.49902	1.59518	4.70105	2.59e-06	8.25e-05	0	0	0	56	60	9	gsl1	giberellic acid-stimulated like1
Zm00001eb375000	16.8306	7.40336	1.5055	4.91755	8.76e-07	3.27e-05	0	0	0	21	74	25	IDP3817
Zm00001eb048710	16.0237	7.33269	1.60552	4.56719	4.94e-06	0.000142839	0	0	0	12	81	24	IDP6733
Zm00001eb150670	347.634	7.32292	0.510723	14.3383	1.26e-46	6.96e-43	4	4	4	627	1234	526
Zm00001eb164800	15.23	7.25479	1.51515	4.78816	1.68e-06	5.73e-05	0	0	0	48	33	19
Zm00001eb299480	14.4248	7.18179	1.57961	4.54657	5.45e-06	0.000154969	0	0	0	22	69	14
Zm00001eb239390	14.2791	7.16754	1.66228	4.31188	1.62e-05	0.000375778	0	0	0	13	80	14
Zm00001eb186280	14.1701	7.15636	1.84275	3.88351	0.000102958	0.00168326	0	0	0	6	96	9	wrky98	WRKY-transcription factor 98	{WRKY}
Zm00001eb306960	13.933	7.12414	1.51967	4.68796	2.76e-06	8.69e-05	0	0	0	23	28	38
Zm00001eb306970	13.933	7.12414	1.51967	4.68796	2.76e-06	8.69e-05	0	0	0	23	28	38
Zm00001eb153510	13.6552	7.09696	2.46928	2.8741	0.00405178	0.0290498	0	0	0	78	0	5
Zm00001eb237240	89.1059	7.04117	1.17743	5.98012	2.23e-09	1.81e-07	0	0	4	34	483	138	umc2624
Zm00001eb366570	180.167	6.96717	0.624114	11.1633	6.17e-29	8.52e-26	4	0	4	365	609	255	IDP8514
Zm00001eb106210	12.3773	6.95754	1.58048	4.40217	1.07e-05	0.000265295	0	0	0	36	36	12
Zm00001eb196970	7425.43	6.94605	1.07034	6.48958	8.61e-11	9.64e-09	41	251	21	18358	23495	8549	ena1	efflux transporter of Na1	{"sodium efflux transporter"}
Zm00001eb342890	12.1144	6.92928	1.62357	4.26794	1.97e-05	0.000439525	0	0	0	12	56	19	rlk9	receptor-like protein kinase9	{"receptor-like protein kinase"}
Zm00001eb347790	11.9977	6.90912	2.34217	2.94988	0.00317896	0.0242259	0	0	0	34	0	36
Zm00001eb328700	10.5813	6.7255	1.7347	3.87705	0.000105731	0.00171228	0	0	0	26	8	30
Zm00001eb392020	128.724	6.68864	0.665594	10.0491	9.27e-24	7.31e-21	0	2	5	321	311	210
Zm00001eb380050	10.1226	6.66946	2.42351	2.75198	0.00592357	0.0388248	0	0	0	11	69	0
Zm00001eb423660	10.1661	6.66942	1.59743	4.17509	2.98e-05	0.000614996	0	0	0	23	19	23
Zm00001eb365070	9.80896	6.6214	1.58253	4.18407	2.86e-05	0.000597442	0	0	0	20	29	17
Zm00001eb231910	9.74854	6.61479	2.44644	2.70385	0.00685417	0.0432693	0	0	0	0	66	10	aomt9	anthranilate O-methyltransferase9	{"anthranilate O-methyltransferase"}
Zm00001eb174940	9.7366	6.61271	1.66337	3.97549	7.02e-05	0.00124136	0	0	0	10	39	19
Zm00001eb405540	9.56374	6.58665	1.60904	4.09353	4.25e-05	0.000824318	0	0	0	17	34	15	phi041
Zm00001eb421070	157.257	6.4966	1.87374	3.46717	0.000525962	0.00609212	0	0	11	93	799	246
Zm00001eb053150	8.92262	6.48308	1.76047	3.68258	0.000230886	0.00318842	0	0	0	34	16	8
Zm00001eb033830	8.8111	6.46724	2.40556	2.68845	0.00717836	0.0446728	0	0	0	31	31	0	Zm00001d031292
Zm00001eb200840	8.63931	6.43817	1.64903	3.90422	9.45e-05	0.00157501	0	0	0	22	24	12	IDP8537
Zm00001eb135040	8.53628	6.4203	1.63313	3.93128	8.45e-05	0.00144265	0	0	0	17	24	16	bhlh75	bHLH-transcription factor 75
Zm00001eb410950	8.19828	6.36372	1.65898	3.83591	0.000125098	0.00196578	0	0	0	16	27	13	myb109	MYB-transcription factor 109
Zm00001eb222480	120.533	6.32346	0.810747	7.79956	6.21e-15	1.64e-12	0	8	0	247	361	196
Zm00001eb085690	7.77882	6.28602	1.74249	3.60749	0.000309171	0.0040249	0	0	0	8	24	20	bhlh101	bHLH-transcription factor 101
Zm00001eb360060	7.70593	6.27635	1.80627	3.47476	0.000511302	0.00596259	0	0	0	6	35	14
Zm00001eb062120	7.58683	6.25207	1.69516	3.68818	0.000225865	0.00313386	0	0	0	13	26	13	umc1538a
Zm00001eb065410	7.43195	6.22485	1.75525	3.54642	0.00039051	0.00482677	0	0	0	12	32	9	irt2	iron-regulated transporter2	{"zinc-regulated, iron-regulated transporter"}
Zm00001eb163840	7.38039	6.20738	1.83864	3.37607	0.000735303	0.00793776	0	0	0	6	16	25	wrky5	WRKY-transcription factor 5
Zm00001eb136470	7.29633	6.1926	1.76639	3.5058	0.000455241	0.00544417	0	0	0	8	20	20
Zm00001eb111510	49.0917	6.17219	1.16904	5.27972	1.29e-07	6.24e-06	0	0	4	29	244	80	cipk36	calcineurin B-like-interacting protein kinase36	{"calcineurin B-like-interacting protein kinase"}
Zm00001eb099460	7.07559	6.14803	1.76584	3.48165	0.000498343	0.00584326	0	0	0	22	14	10	wrky55	WRKY-transcription factor 55
Zm00001eb382400	62.7902	6.03792	1.01999	5.91956	3.23e-09	2.53e-07	5	0	0	56	220	146	pco070107
Zm00001eb267870	174.876	5.98634	0.473631	12.6393	1.28e-36	3.54e-33	8	3	4	341	447	349
Zm00001eb052450	45.1161	5.87715	1.18946	4.94103	7.77e-07	2.93e-05	4	0	0	70	231	28	glb1	globulin1	{"globulin, 63,000 kDa"}
Zm00001eb048870	103.172	5.84616	0.768156	7.61064	2.73e-14	6.39e-12	0	5	5	198	442	88	umc1991
Zm00001eb067630	18.5817	5.71298	1.27627	4.4763	7.59e-06	0.000201714	0	0	2	37	45	38	GRMZM2G391746		{clavata3/esr-related}
Zm00001eb020340	49.3172	5.65265	1.39166	4.06182	4.87e-05	0.000918174	5	0	0	20	332	28	pco149775
Zm00001eb176720	41.5877	5.64438	1.36985	4.12044	3.78e-05	0.000749935	0	0	5	30	274	16	abh3	abscisic acid 8'-hydroxylase3	{"(+)-abscisic acid 8' hydroxylase"}
Zm00001eb055810	1070.2	5.61448	0.25102	22.3666	8.32e-111	2.3e-106	29	40	51	1739	3170	2137	umc1290
Zm00001eb001630	33.0692	5.59156	1.15718	4.83207	1.35e-06	4.71e-05	0	0	4	27	145	59	bhlh140	bHLH-transcription factor 140
Zm00001eb158080	86.454	5.57973	0.982332	5.68009	1.35e-08	8.85e-07	5	0	5	42	494	102
Zm00001eb312890	108.834	5.54632	0.64333	8.62127	6.62e-18	2.47e-15	5	0	8	217	385	138	wrky104	WRKY-transcription factor 104
Zm00001eb359960	202.375	5.33397	0.477476	11.1712	5.64e-29	8.2e-26	8	3	17	296	632	408
Zm00001eb364870	389.038	5.17361	0.599689	8.62714	6.29e-18	2.38e-15	23	24	9	566	1906	313
Zm00001eb104470	34.4725	5.11815	1.46853	3.48522	0.000491726	0.00579026	5	0	0	5	170	68
Zm00001eb342580	23.5799	5.11156	1.28379	3.98161	6.85e-05	0.00121546	0	0	4	26	124	21	myb91	MYB-transcription factor 91
Zm00001eb296260	12.8215	5.08226	1.36336	3.72776	0.000193192	0.00276124	0	2	0	28	34	21
Zm00001eb165620	11428.8	5.07614	0.919678	5.51948	3.4e-08	1.95e-06	92	896	897	18264	49887	11716	bx2	benzoxazinone synthesis2	{indole-2-monooxygenase,"P450 indole hydroxylase"}
Zm00001eb429480	23.1053	5.06775	1.23293	4.11033	3.95e-05	0.00077793	0	0	4	44	26	68	gar2	gibberellin responsive2
Zm00001eb180830	1633.26	5.00705	0.382439	13.0924	3.64e-39	1.26e-35	77	81	119	1833	7082	2405	sweet15a	sugars will eventually be exported transporter15a	{sweet}
Zm00001eb014860	30.0638	4.96189	1.15506	4.2958	1.74e-05	0.000398335	0	5	0	34	124	48
Zm00001eb042510	10.827	4.82388	1.44054	3.34867	0.000812007	0.00855192	0	2	0	29	25	15
Zm00001eb401010	68.4372	4.76427	0.810314	5.87953	4.11e-09	3.16e-07	0	6	8	83	312	83
Zm00001eb068450	24.6089	4.72169	1.40579	3.35874	0.000782991	0.00831288	3	0	2	13	170	6
Zm00001eb307720	30.3431	4.71592	1.61773	2.91515	0.00355515	0.0263512	0	0	7	16	215	4	chph1	chlorophyllase1	{chlorophyllase}
Zm00001eb014550	41.7821	4.7049	1.1401	4.12675	3.68e-05	0.000736	8	0	0	56	155	69
Zm00001eb337440	20.6221	4.69214	1.53799	3.05083	0.00228208	0.0187738	4	0	0	21	127	6
Zm00001eb288360	53007.3	4.66708	0.4513	10.3414	4.58e-25	4.22e-22	5834	1292	3894	89011	149342	103065	nactf20	NAC-transcription factor 20
Zm00001eb332990	17.467	4.65205	1.20855	3.84927	0.000118472	0.00187983	0	0	4	22	58	35
Zm00001eb230930	21.5975	4.64743	1.18477	3.92265	8.76e-05	0.00148729	0	0	5	33	39	60	cl6091_1b
Zm00001eb365470	8.77118	4.63689	1.53086	3.02894	0.00245415	0.0198815	0	0	2	10	24	22
Zm00001eb166930	187.33	4.62023	0.420605	10.9847	4.53e-28	5.21e-25	18	12	10	436	537	245
Zm00001eb164080	16.9826	4.61438	1.24784	3.69789	0.000217395	0.00303465	0	0	4	18	52	40
Zm00001eb384720	38.1646	4.60464	0.916201	5.0258	5.01e-07	2.02e-05	0	1	8	79	70	86	ereb39	AP2-EREBP-transcription factor 39
Zm00001eb180880	54.6475	4.58875	0.749395	6.12327	9.17e-10	8.33e-08	8	0	4	86	164	104
Zm00001eb226490	2798.86	4.58755	0.405976	11.3001	1.31e-29	2.26e-26	156	151	335	3524	12307	3503	xth4	xyloglucan endo-transglycosylase/hydrolase4	{"xyloglucan endo-transglycosylase/hydrolase"}
Zm00001eb249020	3176.87	4.57514	0.384963	11.8846	1.42e-32	3.27e-29	146	238	344	7007	11534	2861	ys1	yellow stripe1	{"Fe(III)-phytosiderophore transporter"}
Zm00001eb097590	13.7447	4.52756	1.57152	2.88101	0.00396408	0.0285755	3	0	0	13	81	7
Zm00001eb155090	90.3486	4.51575	0.701053	6.44139	1.18e-10	1.28e-08	4	10	7	108	451	81
Zm00001eb401000	199.538	4.5132	0.554957	8.13252	4.2e-16	1.29e-13	9	8	32	295	833	238	phi448880
Zm00001eb197870	22.4766	4.50884	1.55741	2.89509	0.00379048	0.0275901	0	5	0	5	136	24	xth6	xyloglucan endo-transglycosylase/hydrolase6	{"xyloglucan endo-transglycosylase/hydrolase"}
Zm00001eb322500	63.6508	4.48391	0.845221	5.30501	1.13e-07	5.55e-06	0	5	11	72	122	193
Zm00001eb438860	15.2844	4.46774	1.31909	3.387	0.000706626	0.00768828	0	0	4	36	55	12
Zm00001eb210010	21.4091	4.44928	1.20822	3.68251	0.000230952	0.00318842	0	5	0	42	74	26
Zm00001eb161870	339.793	4.42302	0.456827	9.68205	3.59e-22	2.48e-19	21	28	36	293	1174	756
Zm00001eb238540	30.2771	4.36754	1.29932	3.36141	0.000775448	0.00825819	0	4	4	3	108	86
Zm00001eb355690	56.9501	4.3366	1.18268	3.66675	0.00024565	0.00332977	0	0	17	66	192	114
Zm00001eb033760	271.54	4.26652	1.40753	3.03121	0.00243575	0.019773	0	44	32	499	906	376
Zm00001eb174510	19.4057	4.26011	1.43126	2.97648	0.00291582	0.0226492	5	0	0	18	106	15
Zm00001eb070660	18.3294	4.20885	1.30828	3.21709	0.00129499	0.0122221	0	5	0	40	66	16	saur17	small auxin up RNA17	{"small auxin upregulated RNA (SAUR) protein"}
Zm00001eb084370	262.568	4.18493	1.5717	2.66267	0.00775235	0.0473806	0	31	50	212	1401	253
Zm00001eb035210	13.499	4.17373	1.11931	3.72885	0.000192356	0.00275471	0	2	2	34	23	25
Zm00001eb200520	64.2798	4.16277	0.789508	5.2726	1.35e-07	6.43e-06	0	12	7	161	116	115
Zm00001eb312870	49.9816	4.13523	0.955057	4.32983	1.49e-05	0.00035144	4	0	12	68	238	42	wrky53	WRKY-transcription factor 53
Zm00001eb221090	807.612	4.12967	0.452421	9.12795	6.98e-20	3.73e-17	110	56	72	947	3522	1030	tip3a	tonoplast intrinsic protein3	{TIP3}
Zm00001eb172950	13.7953	4.1191	1.31823	3.12473	0.00177969	0.0155793	0	4	0	24	28	32
Zm00001eb000600	25.9875	4.11882	1.04558	3.93928	8.17e-05	0.0014077	4	0	4	34	128	20
Zm00001eb211290	37.1585	4.11424	0.759674	5.4158	6.1e-08	3.3e-06	6	3	2	41	130	71
Zm00001eb405550	12.0372	4.11137	1.35859	3.02621	0.0024764	0.0200324	0	0	4	25	43	12	php20075a(gast)		{"? GA induced protein"}
Zm00001eb405240	16.9138	4.08192	1.35732	3.00734	0.00263547	0.0209631	0	5	0	14	51	42
Zm00001eb115970	40.3316	4.07565	0.895008	4.55375	5.27e-06	0.000151013	5	0	8	131	76	42	ms33	male sterile33	{"glycerol-3-phosphate acyltransferase"}
Zm00001eb125580	963.185	4.05769	0.891473	4.55167	5.32e-06	0.000152199	55	169	72	701	5254	896
Zm00001eb253490	13.3952	4.04698	1.39286	2.90553	0.00366633	0.0269368	4	0	0	23	54	13
Zm00001eb344060	13.0621	4.03438	1.3655	2.95451	0.00313163	0.0239444	0	4	0	37	28	16
Zm00001eb201100	39.6378	4.02994	1.24683	3.23216	0.0012286	0.011744	0	12	0	74	132	52
Zm00001eb276700	20.6368	4.00766	0.997398	4.01811	5.87e-05	0.00106973	2	0	5	51	30	42	ereb145	AP2-EREBP-transcription factor 145
Zm00001eb182650	234.45	4.00064	0.457124	8.75177	2.1e-18	8.97e-16	12	36	29	415	856	277	hb56	Homeobox-transcription factor 56
Zm00001eb193720	998.668	3.99821	0.450882	8.86753	7.48e-19	3.62e-16	64	120	149	1093	4512	1213
Zm00001eb362170	163.183	3.91142	0.800633	4.8854	1.03e-06	3.77e-05	22	24	8	96	960	120	tip2	tonoplast intrinsic protein2	{TIP1b}
Zm00001eb376710	5429.51	3.91038	0.355415	11.0023	3.73e-28	4.47e-25	591	547	752	5688	22173	8312	dhn2	dehydrin2	{"dehydrin, 40kD",dehydrin}
Zm00001eb165430	100.301	3.90615	0.757383	5.15744	2.5e-07	1.11e-05	18	12	3	118	481	93
Zm00001eb185660	12.0029	3.90347	1.38236	2.82377	0.00474618	0.0328651	0	4	0	32	26	16
Zm00001eb372750	1043.39	3.89528	0.378575	10.2893	7.87e-25	6.8e-22	76	120	178	1304	4159	1470
Zm00001eb314110	17.9158	3.88816	1.30003	2.99082	0.00278227	0.0218726	0	6	0	24	56	34
Zm00001eb134710	412.388	3.87952	1.2138	3.19619	0.00139256	0.0129467	32	60	54	1295	40	948
Zm00001eb125570	1159.43	3.87253	0.910264	4.25429	2.1e-05	0.000460153	61	221	126	805	6415	1006
Zm00001eb026860	32.649	3.86637	0.987464	3.91546	9.02e-05	0.00152087	4	7	0	28	126	60	LOC100282340
Zm00001eb127410	97.2959	3.83626	0.59497	6.44783	1.13e-10	1.23e-08	12	7	17	103	432	123
Zm00001eb108250	11.6882	3.82977	1.42819	2.68156	0.00732801	0.0453486	4	0	0	34	19	17	gras73	GRAS-transcription factor 73
Zm00001eb209450	11.3914	3.82215	1.39388	2.7421	0.0061047	0.0396992	0	4	0	29	25	16	cl22611_1
Zm00001eb005110	514.371	3.81439	1.2123	3.14642	0.00165285	0.0147433	5	52	150	684	425	1774	gpat16	glycerol-3-phosphate acyltransferase16	{"glycerol-3-phosphate acyltransferase"}
Zm00001eb063170	50.3687	3.79266	0.697821	5.435	5.48e-08	2.99e-06	7	4	8	47	219	72
Zm00001eb249200	15.1498	3.77877	1.11184	3.39865	0.00067719	0.0074472	0	2	4	24	64	14
Zm00001eb126610	30.1864	3.7707	0.832782	4.52783	5.96e-06	0.000165372	0	4	8	50	71	64	bhlh83	bHLH-transcription factor 83
Zm00001eb027690	232.83	3.75942	0.46109	8.15333	3.54e-16	1.1e-13	22	15	56	327	829	355
Zm00001eb078670	13.7178	3.75764	1.41594	2.65381	0.00795877	0.0482786	0	5	0	12	45	30
Zm00001eb290330	38.8787	3.75695	0.920716	4.08046	4.49e-05	0.00085927	0	4	12	60	157	42	cl159_1a
Zm00001eb236860	20.8402	3.75381	1.30817	2.8695	0.00411115	0.0293842	0	0	9	20	66	46
Zm00001eb350020	89.0459	3.7392	0.53491	6.99033	2.74e-12	4.33e-10	10	15	9	110	340	133
Zm00001eb347080	20.274	3.70958	1.31783	2.81492	0.00487898	0.0335471	0	0	9	38	28	52	umc2366
Zm00001eb226680	24.1872	3.68313	0.950975	3.87301	0.000107502	0.00173162	4	0	6	35	41	66
Zm00001eb077910	43.2805	3.62992	0.567828	6.39263	1.63e-10	1.72e-08	5	6	7	86	85	88
Zm00001eb195610	15.0291	3.61314	1.34785	2.68068	0.00734735	0.0454581	0	6	0	32	39	22
Zm00001eb283160	34.489	3.57278	1.03099	3.46537	0.000529501	0.00612424	0	4	12	40	44	112
Zm00001eb238160	60.7777	3.5718	0.930472	3.8387	0.000123688	0.00194726	8	0	20	56	244	98
Zm00001eb248270	125.114	3.56843	0.589922	6.04899	1.46e-09	1.25e-07	4	32	18	229	354	197	tcptf16	TCP-transcription factor 16	{TCP}
Zm00001eb243970	77.9177	3.56475	0.880972	4.04639	5.2e-05	0.000966952	5	16	13	50	467	41
Zm00001eb411680	1275.93	3.54633	1.17038	3.03005	0.00244511	0.0198316	9	186	409	1543	2555	3439	glu2	beta-glucosidase2	{"beta glucosidase, p60","Ustilago maydis induced protein","beta glucosidase"}
Zm00001eb151780	69.8116	3.5364	0.967092	3.65674	0.000255442	0.00344224	21	0	9	144	81	173	hmt4	homocysteine S-methyltransferase4	{"homocysteine S-methyltransferase"}
Zm00001eb168290	126.412	3.53128	0.45868	7.69878	1.37e-14	3.39e-12	14	16	27	149	462	203	rtp1	root preferential1	{"? O-methyl transferase"}
Zm00001eb364690	238.221	3.50504	0.619252	5.66013	1.51e-08	9.79e-07	12	28	74	592	241	521
Zm00001eb088280	17.216	3.47488	0.952598	3.64779	0.000264507	0.00353443	4	0	4	38	38	28
Zm00001eb033740	248.625	3.44111	0.292218	11.7758	5.2e-32	1.11e-28	36	35	46	415	782	366
Zm00001eb137370	138.593	3.43944	0.542579	6.33905	2.31e-10	2.37e-08	16	16	35	142	599	176
Zm00001eb278980	174.294	3.42166	0.571429	5.98791	2.13e-09	1.74e-07	28	36	16	176	768	212
Zm00001eb044080	524.467	3.41781	0.360347	9.48476	2.43e-21	1.53e-18	44	92	119	743	1776	805
Zm00001eb209880	20.0584	3.41035	1.14788	2.971	0.00296836	0.0229566	0	4	6	32	14	64	thx21	Trihelix-transcription factor 21	{"Trihelix-transcription factor"}
Zm00001eb282040	812.785	3.40892	0.902389	3.77766	0.000158312	0.0023833	20	192	188	1499	1052	2074	glp1	germin-like protein1	{"germin-like protein"}
Zm00001eb039280	54.6766	3.40176	0.850897	3.99785	6.39e-05	0.00114959	8	0	20	92	152	93	ga20ox7	gibberellin 20-oxidase7	{"gibberellin-44 dioxygenase"}
Zm00001eb060190	237.668	3.37373	0.72551	4.65014	3.32e-06	0.000101589	69	25	16	141	1119	328	GRMZM2G035890
Zm00001eb304360	68.3971	3.36988	0.574314	5.86766	4.42e-09	3.37e-07	14	4	16	84	218	125	pmei34	pectin methylesterase inhibitor34	{"pectin methylesterase inhibitor"}
Zm00001eb409030	88.8085	3.36419	0.915063	3.67646	0.00023649	0.0032422	0	28	16	116	330	124
Zm00001eb078340	531.105	3.34444	0.498518	6.70876	1.96e-11	2.52e-09	40	134	90	754	2166	553	GRMZM2G164036
Zm00001eb223300	45.2997	3.3423	0.638865	5.23161	1.68e-07	7.83e-06	5	13	4	83	94	91	hb98	Homeobox-transcription factor 98
Zm00001eb162540	1375.85	3.33565	0.403161	8.27375	1.3e-16	4.17e-14	153	167	398	3170	1824	2872
Zm00001eb169480	50.9178	3.29482	0.814043	4.04747	5.18e-05	0.000963783	5	13	8	32	258	55	la1	lazy plant1	{LA1}
Zm00001eb403360	438.176	3.28746	0.523299	6.28218	3.34e-10	3.27e-08	33	73	130	587	1895	408	iqd24	IQ-domain 24	{"IQ Domain protein","calmodulin binding protein"}
Zm00001eb220820	287.437	3.27337	0.433288	7.55472	4.2e-14	9.51e-12	24	62	66	505	466	681	GRMZM2G436710
Zm00001eb094040	584.795	3.25583	1.16841	2.78656	0.00532714	0.0359195	4	114	212	1276	960	1146	prh63	protein phosphatase homolog63	{"serine/threonine specific protein phosphatase"}
Zm00001eb272050	18.0482	3.25547	1.22466	2.65825	0.00785466	0.0478573	1	8	0	24	73	20	prp10	pathogenesis-related protein1	{"defense-related protein",endochitinase}
Zm00001eb288380	16.52	3.2551	1.12132	2.90293	0.00369692	0.0270804	0	4	5	20	20	52
Zm00001eb137380	76.7815	3.24346	0.755906	4.29083	1.78e-05	0.000405402	8	8	27	94	379	47
Zm00001eb244010	72.5613	3.24187	0.565074	5.73707	9.63e-09	6.69e-07	4	19	16	101	219	127
Zm00001eb299500	46.4525	3.23972	0.881563	3.67497	0.000237874	0.00325794	4	6	16	20	231	61	aaap52	amino acid/auxin permease52	{"amino acid/auxin permease"}
Zm00001eb255150	100.859	3.23499	0.466419	6.9358	4.04e-12	6.13e-10	14	14	27	120	349	165
Zm00001eb110730	299.881	3.22828	0.416841	7.74463	9.59e-15	2.45e-12	20	56	91	533	760	516
Zm00001eb331280	80.0504	3.21434	0.718579	4.47319	7.71e-06	0.000203323	4	7	36	112	288	108
Zm00001eb138580	486.873	3.20915	0.253389	12.6649	9.26e-37	2.84e-33	70	102	91	1061	1124	728
Zm00001eb308610	214.422	3.19925	0.743422	4.30341	1.68e-05	0.000387827	20	18	88	154	1134	176
Zm00001eb208040	735.158	3.19642	0.483254	6.61438	3.73e-11	4.5e-09	67	154	190	1645	738	1705	cct24	CO CO-LIKE TIMING OF CAB1 protein domain24	{"CCT domain protein"}
Zm00001eb143540	795.253	3.1944	0.236133	13.528	1.07e-41	4.92e-38	146	145	140	1261	2406	1232
Zm00001eb285470	64.4548	3.1932	0.493485	6.47072	9.75e-11	1.08e-08	12	6	18	106	196	96
Zm00001eb002280	24.2143	3.19054	0.851999	3.74477	0.00018056	0.00263007	4	6	3	18	60	65
Zm00001eb249320	152.23	3.18858	0.535457	5.95488	2.6e-09	2.07e-07	14	20	54	186	588	201	ereb107	AP2-EREBP-transcription factor 107
Zm00001eb361860	197.783	3.18209	0.578941	5.4964	3.88e-08	2.19e-06	20	20	76	181	770	312	B6UI56
Zm00001eb315640	284.561	3.17167	0.407931	7.77502	7.54e-15	1.97e-12	40	28	97	425	877	453
Zm00001eb076420	41.6668	3.16116	1.03213	3.06274	0.00219319	0.0182052	4	8	12	39	246	8	arftf5	ARF-transcription factor 5	{"auxin response factor"}
Zm00001eb005250	105.61	3.1607	0.833501	3.79207	0.000149396	0.00227511	24	8	28	27	496	172	A0A1D6JQ00		{"embryo specific protein"}
Zm00001eb417310	18.8573	3.14967	1.02727	3.06607	0.00216895	0.0180801	4	6	0	48	38	25
Zm00001eb260590	213.903	3.13679	0.545361	5.75177	8.83e-09	6.24e-07	18	31	79	502	256	443	mads45	MADS-transcription factor 45
Zm00001eb306010	4649.53	3.1274	0.393664	7.94434	1.95e-15	5.5e-13	557	1166	923	5595	18438	5777
Zm00001eb366630	194.489	3.12586	0.320522	9.75241	1.8e-22	1.31e-19	24	36	53	355	409	376
Zm00001eb193890	48.4552	3.11862	0.999739	3.11944	0.00181195	0.0158003	4	18	5	24	280	32
Zm00001eb175400	69.2529	3.07885	0.808207	3.80948	0.000139259	0.00214918	5	20	16	89	49	232
Zm00001eb395350	11.6428	3.06708	1.08457	2.82791	0.00468523	0.0325036	0	4	3	16	32	22
Zm00001eb266740	326.773	3.06468	0.274773	11.1535	6.88e-29	9.06e-26	58	47	92	563	709	640
Zm00001eb414650	698.743	3.06208	0.32652	9.37794	6.73e-21	3.87e-18	108	108	210	814	2095	1333	Zm00001d024414
Zm00001eb414660	698.743	3.06208	0.32652	9.37794	6.73e-21	3.87e-18	108	108	210	814	2095	1333
Zm00001eb351430	103.192	3.06048	0.450603	6.79198	1.11e-11	1.51e-09	21	20	20	148	373	128	umc2735
Zm00001eb113490	76.0618	3.05672	0.69077	4.42509	9.64e-06	0.000244253	8	9	31	59	316	113
Zm00001eb320160	576.587	3.0556	0.494464	6.17961	6.43e-10	5.96e-08	87	126	132	437	1078	1752
Zm00001eb145570	21.7753	3.05171	1.02498	2.97732	0.00290783	0.0226233	0	9	4	35	78	24
Zm00001eb020560	57.3257	3.04332	0.884293	3.44153	0.000578437	0.00658635	0	16	20	87	115	129
Zm00001eb214070	728.301	3.03847	0.559366	5.43199	5.57e-08	3.03e-06	52	251	132	1769	833	1451
Zm00001eb088020	32301.6	3.03002	0.312603	9.69288	3.23e-22	2.29e-19	3408	7148	9541	71084	76391	44387
Zm00001eb076240	76.2492	3.01351	1.09875	2.74267	0.00609419	0.0396682	0	9	43	69	373	65	pco065250a
Zm00001eb367100	30.4594	3.00874	0.608056	4.94814	7.49e-07	2.85e-05	4	6	9	46	78	57
Zm00001eb197780	484.382	3.00244	0.491286	6.11139	9.88e-10	8.92e-08	101	54	151	540	2100	498
Zm00001eb000160	27.0329	2.99954	0.671848	4.46461	8.02e-06	0.000210236	3	6	8	56	76	32
Zm00001eb048150	448.516	2.99871	0.602772	4.97486	6.53e-07	2.55e-05	24	101	166	980	456	1026	gpat7	glycerol-3-phosphate acyltransferase7	{"glycerol-3-phosphate acyltransferase"}
Zm00001eb406490	387.949	2.98556	0.423099	7.0564	1.71e-12	2.76e-10	44	54	157	517	1089	720
Zm00001eb378150	2196.89	2.98182	0.935358	3.18789	0.00143314	0.0132543	86	780	516	2453	10212	1773	nactf86	NAC-transcription factor 86
Zm00001eb175540	111.512	2.97416	0.955556	3.11249	0.00185517	0.0160992	0	34	39	166	164	291	bhlh165	bHLH-transcription factor 165
Zm00001eb080410	103.042	2.96109	0.617537	4.795	1.63e-06	5.59e-05	14	38	11	130	383	133	cl22897_1a
Zm00001eb341430	25.5701	2.95818	0.951723	3.10823	0.00188209	0.01625	6	0	11	33	87	38
Zm00001eb391450	48.5202	2.94605	0.641716	4.59089	4.41e-06	0.000129705	9	5	18	46	137	106	expb17	beta expansin17
Zm00001eb138570	456.208	2.93412	0.223884	13.1055	3.06e-39	1.21e-35	86	95	113	972	1051	658
Zm00001eb406030	134.838	2.92554	0.966694	3.02633	0.00247541	0.0200302	0	30	64	356	212	198	wrky91	WRKY-transcription factor 91
Zm00001eb101250	21.01	2.92476	0.977502	2.99207	0.00277091	0.0218143	6	0	8	55	38	28	isol1	isoamylase3-like1	{isoamylase3}
Zm00001eb125590	6323.1	2.90992	0.445231	6.53576	6.33e-11	7.32e-09	1553	1276	1222	5719	27959	7118	IDP7639
Zm00001eb127370	34.6986	2.90478	0.941872	3.08405	0.00204203	0.0172828	8	0	16	41	114	57
Zm00001eb185470	205.626	2.90453	0.507418	5.72414	1.04e-08	7.16e-07	14	59	65	326	388	455
Zm00001eb154540	286.502	2.90202	0.688244	4.21655	2.48e-05	0.000531591	48	79	59	166	1579	196
Zm00001eb362210	274.309	2.90084	0.278427	10.4187	2.04e-25	2.01e-22	46	47	91	537	606	454	pco061803
Zm00001eb245880	79.2293	2.89682	0.462146	6.2682	3.65e-10	3.55e-08	16	18	18	98	268	120	flz25	FCS-like zinc finger25	{"FCS-type zinc finger domain protein"}
Zm00001eb088000	45668.5	2.88498	0.257509	11.2034	3.92e-29	6.02e-26	6576	10458	13794	103588	96677	64975
Zm00001eb092540	46065	2.88017	0.546227	5.27285	1.34e-07	6.43e-06	2137	15311	13859	79725	79984	99943	ssu2	ribulose bisphosphate carboxylase small subunit2	{"ribulose-1,5-bisphosphate carboxylase, small subunit"}
Zm00001eb302780	37.5648	2.87871	0.613268	4.69405	2.68e-06	8.48e-05	4	6	16	69	79	69	cadtfr14	CCAAT-DR1-transcription factor 14	{"NF-YB, CCAAT-box binding protein subunit B"}
Zm00001eb076690	53.625	2.85508	0.887205	3.21806	0.00129061	0.0121975	0	16	22	92	115	102	tip3d	tonoplast intrinsic protein3d	{TIP3}
Zm00001eb411070	298.42	2.85328	0.722871	3.94715	7.91e-05	0.0013689	65	14	134	229	1417	301
Zm00001eb091740	87.8169	2.85195	0.644988	4.42171	9.79e-06	0.000247044	30	21	5	189	203	121	cl61_3
Zm00001eb146380	103.804	2.8506	0.805831	3.53746	0.000403992	0.00495352	9	8	60	145	459	68
Zm00001eb365500	25.2737	2.84648	0.705534	4.0345	5.47e-05	0.00100637	3	9	5	56	56	35	ca5p6	CCAAT-HAP5-transcription factor 56	{"NF-YC, CCAAT-box binding protein subunit C"}
Zm00001eb357730	183388	2.84408	0.485387	5.8594	4.65e-09	3.5e-07	16318	23160	95626	372843	418601	276799
Zm00001eb168040	195.661	2.84133	0.657555	4.32106	1.55e-05	0.000362917	49	51	29	172	991	134	ereb106	AP2-EREBP-transcription factor 106
Zm00001eb321170	21.4913	2.84036	0.993323	2.85946	0.00424369	0.0300903	0	8	7	50	59	20	umc1134
Zm00001eb403230	23.2326	2.83322	0.967569	2.92818	0.00340954	0.0255461	0	5	12	50	60	28
Zm00001eb018840	27.9949	2.82646	0.729048	3.87692	0.000105787	0.00171228	4	10	5	44	99	30
Zm00001eb140540	13627.7	2.82038	0.772703	3.65001	0.000262226	0.0035148	741	4382	4537	27975	17123	29624	AY112215
Zm00001eb058110	4072.56	2.80949	0.2463	11.4068	3.87e-30	7.63e-27	577	960	1355	7778	9341	6518
Zm00001eb067380	463.485	2.80899	0.659588	4.25871	2.06e-05	0.000453679	16	90	242	749	808	1039	fht1	flavanone 3-hydroxylase1	{"flavanone 3-hydroxylase"}
Zm00001eb125600	1652.38	2.7986	0.442883	6.31905	2.63e-10	2.64e-08	418	357	363	1717	7253	1616
Zm00001eb009340	3841.43	2.7816	0.881341	3.1561	0.00159896	0.0143599	146	539	2306	7905	8721	5642	aos2	allene oxide synthesis2	{"allene oxide synthase"}
Zm00001eb313160	30.9912	2.78001	0.773851	3.59243	0.000327612	0.00422121	4	4	15	86	40	46
Zm00001eb087980	23710.7	2.75755	0.248116	11.1139	1.07e-28	1.35e-25	4382	5210	7665	56284	48948	31013	AY104386
Zm00001eb229710	22.5956	2.74221	0.833619	3.28952	0.00100357	0.0100667	6	6	4	66	51	15
Zm00001eb212130	29.5154	2.73756	0.701673	3.90147	9.56e-05	0.00159109	4	12	5	68	64	38
Zm00001eb372130	59.0785	2.72737	0.539519	5.05518	4.3e-07	1.78e-05	14	14	15	77	220	68	umc109
Zm00001eb006830	505.317	2.72073	0.614668	4.42634	9.58e-06	0.000243584	34	216	118	1067	532	1119	abc4	aberrant chloroplast development4	{"1,4-dihydroxy-2-naphthoate polyprenyltransferase"}
Zm00001eb086600	356.187	2.71805	0.375806	7.23259	4.74e-13	8.73e-11	40	121	102	635	862	567
Zm00001eb088070	92.7716	2.71386	0.477694	5.68117	1.34e-08	8.85e-07	17	23	29	131	340	101	prh10	protein phosphatase homolog10	{"serine/threonine specific protein phosphatase"}
Zm00001eb155430	1080.56	2.70817	0.184087	14.7113	5.45e-49	3.77e-45	241	250	308	1758	3037	1584	AY106518		{"embryo specific protein"}
Zm00001eb286560	223.719	2.70252	0.637107	4.24186	2.22e-05	0.000482946	54	31	85	217	1106	140
Zm00001eb324700	130.142	2.70203	0.695755	3.88359	0.000102924	0.00168326	24	56	12	120	551	149	pgip1	polygalacturonase-inhibiting protein1	{"polygalacturonase inhibitor"}
Zm00001eb315510	34.0715	2.70171	0.606259	4.45636	8.34e-06	0.000216458	4	8	14	51	99	52
Zm00001eb165230	406.032	2.69261	0.403911	6.66635	2.62e-11	3.25e-09	40	132	136	779	853	679
Zm00001eb130550	490.286	2.68606	0.612248	4.3872	1.15e-05	0.000281195	21	195	157	788	1575	590	sweet17a	sugars will eventually be exported transporter17a	{sweet}
Zm00001eb195250	21.4009	2.6771	0.697466	3.83833	0.000123874	0.00194876	4	7	5	40	59	27
Zm00001eb266130	100.627	2.66754	0.505362	5.27848	1.3e-07	6.26e-06	28	19	29	288	176	104
Zm00001eb321390	77.2337	2.66654	0.473529	5.63121	1.79e-08	1.12e-06	12	28	18	112	229	116
Zm00001eb071900	18.1372	2.64181	0.757623	3.48698	0.000488514	0.00575488	6	2	6	30	43	31
Zm00001eb100780	40.3122	2.64118	0.917143	2.87979	0.00397939	0.0286452	0	16	16	60	112	64	abh5	abscisic acid 8'-hydroxylase5	{"(+)-abscisic acid 8' hydroxylase"}
Zm00001eb311630	3817.91	2.64029	0.301705	8.75124	2.11e-18	8.97e-16	743	1066	1135	5436	13288	4464	IDP8670
Zm00001eb420450	73.5347	2.6354	0.585523	4.50093	6.77e-06	0.000183237	12	8	40	106	160	150
Zm00001eb286260	61.9877	2.6353	0.725668	3.63156	0.000281717	0.00371477	17	11	20	171	36	118	myb93	MYB-transcription factor 93
Zm00001eb050700	60.52	2.63245	0.804238	3.27322	0.0010633	0.0104943	13	20	13	24	294	71
Zm00001eb316230	30.4381	2.6283	0.674673	3.89567	9.79e-05	0.00161994	8	4	12	79	54	38
Zm00001eb285430	366.283	2.62504	0.350468	7.4901	6.88e-14	1.46e-11	46	124	117	636	872	593
Zm00001eb071650	263.48	2.61961	0.797809	3.28351	0.00102523	0.0102171	23	111	71	129	1459	165
Zm00001eb033200	464.065	2.60999	0.516848	5.04983	4.42e-07	1.83e-05	121	170	56	438	1620	736
Zm00001eb193550	54.674	2.60728	0.778276	3.35007	0.000807921	0.00851213	5	18	21	112	202	24	ereb13	AP2-EREBP-transcription factor 13
Zm00001eb279090	40.5489	2.60345	0.740683	3.51493	0.000439868	0.00529471	5	20	6	46	137	60	ereb27	AP2-EREBP-transcription factor 27
Zm00001eb063760	1138.52	2.59292	0.249469	10.3937	2.65e-25	2.52e-22	249	370	268	2193	2686	1643
Zm00001eb105870	89.927	2.58521	0.584944	4.41958	9.89e-06	0.000248804	8	27	39	171	286	82	aco5	aconitase5	{"aconitate hydratase"}
Zm00001eb211410	3994.28	2.58185	0.156727	16.4735	5.69e-61	7.86e-57	1086	863	1232	7310	9387	6122	plc7	phospholipase C7	{"phospholipase C"}
Zm00001eb356310	32.2208	2.57238	0.727023	3.53824	0.0004028	0.00494329	4	12	10	48	122	28
Zm00001eb076200	56.2869	2.56713	0.776014	3.30809	0.000939337	0.00955771	8	8	32	36	108	164	px15	peroxidase15	{peroxidase}
Zm00001eb073290	1190.55	2.56579	0.477299	5.37564	7.63e-08	4.02e-06	229	382	344	1280	5267	972	acs2	1-aminocyclopropane-1-carboxylate synthase2	{"1-aminocyclopropane-1-carboxylate synthase"}
Zm00001eb124210	528.454	2.56287	0.255019	10.0497	9.21e-24	7.31e-21	134	142	147	829	1593	694	pco115104
Zm00001eb307340	721.134	2.55902	0.413582	6.18746	6.11e-10	5.71e-08	128	134	346	853	2577	930	umc2572
Zm00001eb015620	3431.72	2.5564	0.429691	5.94939	2.69e-09	2.13e-07	881	895	982	3204	14773	3507	csu632a
Zm00001eb422740	180.31	2.54659	0.644513	3.95118	7.78e-05	0.00135027	48	40	59	163	153	609
Zm00001eb195770	27.8665	2.5462	0.707611	3.59831	0.000320292	0.0041443	5	8	10	44	102	24
Zm00001eb125390	204.156	2.54527	0.396602	6.41769	1.38e-10	1.48e-08	40	66	60	346	673	204
Zm00001eb206670	142.237	2.53957	0.556717	4.56169	5.07e-06	0.000145568	36	46	32	181	600	108
Zm00001eb046230	34.7969	2.51625	0.619486	4.06183	4.87e-05	0.000918174	12	10	6	78	80	40
Zm00001eb405380	1350.36	2.5151	0.438808	5.73167	9.94e-09	6.89e-07	167	525	433	3093	1787	2393	umc1293
Zm00001eb379170	136.731	2.51302	0.592415	4.24199	2.22e-05	0.000482946	9	58	48	316	265	183
Zm00001eb384770	220.249	2.49952	0.443336	5.63798	1.72e-08	1.09e-06	36	81	67	531	298	360	pebp26	phosphatidylethanolamine-binding protein26
Zm00001eb284490	851.534	2.49908	0.42074	5.93972	2.86e-09	2.25e-07	95	312	318	1364	2649	1012
Zm00001eb067840	23.953	2.49874	0.684535	3.65028	0.000261953	0.00351285	6	7	7	26	77	38
Zm00001eb189000	816.058	2.49485	0.597125	4.17809	2.94e-05	0.000609204	85	290	326	749	3804	625	npf11	nitrate transporter/peptide transporter family11	{"nitrate transporter"}
Zm00001eb151350	82.1461	2.49243	0.786633	3.16847	0.00153241	0.0139299	21	35	10	56	401	68	IDP2348
Zm00001eb284250	15871.4	2.48983	0.243159	10.2395	1.32e-24	1.1e-21	2720	4480	6462	28005	36098	25382	c3h39	C3H-transcription factor 39
Zm00001eb084360	485.403	2.48596	0.442679	5.61571	1.96e-08	1.21e-06	136	96	182	469	1953	557
Zm00001eb419390	13706.2	2.47872	0.445071	5.56928	2.56e-08	1.52e-06	5407	2372	3596	12880	53264	17282	umc1246
Zm00001eb154060	19893.6	2.47326	0.307475	8.04377	8.71e-16	2.56e-13	2953	6638	7600	34061	54721	26208	burp2	BURP domain-containing protein-RD22-like2	{"BURP domain protein"}
Zm00001eb229490	746.418	2.46559	0.432346	5.70281	1.18e-08	7.92e-07	72	261	323	1396	1493	1251
Zm00001eb413750	97.3971	2.463	0.598602	4.11459	3.88e-05	0.000766458	36	33	10	112	304	153	def2	defensin-like protein2	{"defense-related protein"}
Zm00001eb322120	15.2117	2.46155	0.824339	2.98609	0.00282567	0.0221444	6	2	5	28	42	18
Zm00001eb116160	45.5401	2.45396	0.792513	3.09643	0.00195864	0.0167257	5	25	8	83	48	107	srk1	S-receptor kinase1	{"receptor-like protein kinase"}
Zm00001eb194480	27.5868	2.44886	0.767493	3.19072	0.00141917	0.0131692	8	11	4	36	104	27	tcptf45	TCP-transcription factor 45	{TCP}
Zm00001eb408940	114.132	2.44858	0.606213	4.03915	5.36e-05	0.000989295	12	18	76	152	313	190
Zm00001eb229560	17.1862	2.44802	0.768733	3.18449	0.00145009	0.0133707	4	4	7	42	31	22
Zm00001eb125080	107.97	2.44592	0.493046	4.96083	7.02e-07	2.7e-05	20	45	27	153	366	123	hct8	hydroxycinnamoyltransferase8	{hydroxycinnamoyltransferase}
Zm00001eb029300	440.845	2.44185	0.481107	5.07548	3.87e-07	1.63e-05	50	114	237	896	613	850	rs2	rough sheath2	{RS2}
Zm00001eb065120	2642.29	2.44081	0.316087	7.72195	1.15e-14	2.85e-12	416	835	1087	4519	7647	3187
Zm00001eb314930	75.924	2.43373	0.530176	4.59042	4.42e-06	0.000129863	8	20	41	146	168	112	fut1	galactoside 2-alpha-L-fucosyltransferase1	{"galactoside 2-alpha-L-fucosyltransferase"}
Zm00001eb269490	4760.89	2.433	0.401588	6.05846	1.37e-09	1.18e-07	517	1623	2133	8226	13170	6057
Zm00001eb314060	256.471	2.43112	0.431596	5.63287	1.77e-08	1.12e-06	38	89	100	307	881	335
Zm00001eb069110	504.628	2.42976	0.700517	3.46852	0.000523327	0.00606668	13	187	262	881	1405	627
Zm00001eb326930	179.595	2.42706	0.439643	5.52052	3.38e-08	1.94e-06	20	66	74	315	365	313	GRMZM2G370081
Zm00001eb117500	153.455	2.41111	0.411075	5.86537	4.48e-09	3.39e-07	50	29	57	174	488	234
Zm00001eb318610	2542.64	2.40863	0.491708	4.89849	9.66e-07	3.55e-05	216	1162	884	5579	4493	3832
Zm00001eb351030	71.2313	2.40441	0.536467	4.48193	7.4e-06	0.000197431	17	12	36	163	100	119	AY107079
Zm00001eb204270	171.999	2.40034	0.519599	4.6196	3.84e-06	0.000115076	20	46	94	224	589	207
Zm00001eb294950	56.2919	2.39731	0.642339	3.73215	0.000189851	0.00272674	5	13	35	122	109	80
Zm00001eb159580	79.2655	2.39215	0.623749	3.83512	0.000125503	0.00197043	9	12	55	134	186	125	aaap25	amino acid/auxin permease25	{"amino acid/auxin permease"}
Zm00001eb350080	248.985	2.38931	0.66931	3.56981	0.000357243	0.004494	12	52	178	372	634	402
Zm00001eb060390	26.118	2.38371	0.781142	3.05157	0.0022765	0.0187502	3	14	6	28	68	51	mmp195g
Zm00001eb153020	388.27	2.37939	0.413001	5.76123	8.35e-09	5.96e-07	89	148	107	572	1384	364	umc2272
Zm00001eb196620	394.473	2.37805	0.423645	5.61331	1.98e-08	1.22e-06	112	48	208	744	767	653
Zm00001eb327150	79.6698	2.37802	0.473309	5.02424	5.05e-07	2.03e-05	16	26	30	144	113	166
Zm00001eb058690	20.0053	2.37706	0.744567	3.19253	0.0014103	0.0130913	7	4	7	43	54	18
Zm00001eb262760	38.7308	2.37542	0.812711	2.92284	0.00346856	0.0258691	17	8	9	40	179	24
Zm00001eb023250	72.8771	2.37238	0.503789	4.70907	2.49e-06	7.97e-05	16	33	15	130	134	132	mmp61
Zm00001eb239680	30.3662	2.35705	0.665663	3.54091	0.000398747	0.00490226	4	12	12	43	99	36	hbtf2	Homeobox-transcription factor 2
Zm00001eb087960	90784.6	2.34992	0.311902	7.53415	4.92e-14	1.1e-11	16267	31696	36040	202963	148346	138723	csu4a
Zm00001eb321040	220.505	2.34924	0.322916	7.27507	3.46e-13	6.55e-11	75	54	71	270	582	391
Zm00001eb079740	10137.8	2.34157	0.205394	11.4004	4.16e-30	7.67e-27	2281	2847	4343	18037	19949	17400	IDP7738
Zm00001eb129020	62.1038	2.3257	0.648845	3.58437	0.000337898	0.00431151	21	17	19	72	266	44	pat15	protein S-acyltransferase15	{"protein s-acyltransferase"}
Zm00001eb104620	145.343	2.32487	0.319409	7.27866	3.37e-13	6.47e-11	43	33	60	284	344	186
Zm00001eb072200	67.3007	2.32415	0.719425	3.23057	0.00123545	0.0117972	10	32	20	83	290	42	myb13	MYB-transcription factor 13
Zm00001eb270890	35.0055	2.31618	0.796601	2.90758	0.00364238	0.0267894	8	6	20	82	107	16
Zm00001eb170770	1746.31	2.30595	0.450363	5.12021	3.05e-07	1.32e-05	240	824	567	2091	6036	2139	GRMZM2G174449
Zm00001eb194020	1670.26	2.30498	0.38562	5.97734	2.27e-09	1.83e-07	372	380	870	2016	5988	1886
Zm00001eb127800	326.415	2.30245	0.686097	3.35587	0.000791164	0.0083707	30	170	106	322	1487	220
Zm00001eb251960	3428.19	2.30023	0.336159	6.84267	7.77e-12	1.11e-09	835	1016	1409	3852	12315	4106	abh1	abscisic acid 8'-hydroxylase1	{"(+)-abscisic acid 8' hydroxylase"}
Zm00001eb029590	266.221	2.3001	0.421498	5.45696	4.84e-08	2.67e-06	78	82	89	341	1001	250
Zm00001eb004060	295.511	2.29189	0.473412	4.84122	1.29e-06	4.54e-05	53	48	196	600	573	438	grx15	glutaredoxin15	{glutaredoxin}
Zm00001eb353970	93.8838	2.29176	0.562688	4.07288	4.64e-05	0.00088406	27	17	47	70	248	205	umc1562
Zm00001eb138830	137.117	2.29055	0.607994	3.76739	0.000164961	0.00246061	9	48	79	266	351	157
Zm00001eb343910	1011.58	2.29011	0.488	4.69285	2.69e-06	8.52e-05	88	463	422	1445	2275	1841
Zm00001eb083400	252.33	2.29009	0.588042	3.89443	9.84e-05	0.00162563	51	106	80	170	1125	257	hrg1	hydroxyproline rich glycoprotein1	{"hydroxyproline-rich glycoprotein"}
Zm00001eb027970	259.896	2.28745	0.374551	6.10716	1.01e-09	9.13e-08	52	64	139	335	763	386	IDP7590
Zm00001eb299930	1077.01	2.28736	0.420755	5.43632	5.44e-08	2.97e-06	122	427	497	1515	2412	1987	IDP497
Zm00001eb097580	315.032	2.28687	0.352125	6.4945	8.33e-11	9.39e-09	52	121	129	649	621	450	akh2	aspartate kinase homoserine dehydrogenase2	{"aspartate kinase homoserine dehydrogenase"}
Zm00001eb179710	204.876	2.28563	0.409912	5.57591	2.46e-08	1.47e-06	46	46	109	319	650	221
Zm00001eb323220	24.8801	2.28418	0.705783	3.23638	0.00121058	0.0116079	5	13	5	37	54	45
Zm00001eb176320	1043.76	2.28375	0.29909	7.63564	2.25e-14	5.35e-12	208	449	325	1744	2584	1504
Zm00001eb247450	34.5723	2.28242	0.604112	3.77814	0.000158001	0.00238278	12	12	8	77	53	54	cer1	eceriferum1	{"fatty acid hydroxylase"}
Zm00001eb175270	324.054	2.28094	0.332688	6.8561	7.08e-12	1.03e-09	75	105	131	441	1049	392	Zm00001d049834
Zm00001eb112340	45.0899	2.27886	0.833891	2.7328	0.00627979	0.0405651	8	28	5	58	176	37
Zm00001eb335210	1169.68	2.26581	0.47079	4.81277	1.49e-06	5.15e-05	616	217	242	1344	3606	1753	wip1	wound induced protein1	{"Bowman-Birk proteinase inhibitor"}
Zm00001eb076550	12707.1	2.26311	0.268434	8.43079	3.43e-17	1.19e-14	4194	3063	4985	18079	39952	15325
Zm00001eb106470	123.669	2.26044	0.404036	5.59465	2.21e-08	1.34e-06	24	51	44	236	322	139
Zm00001eb225090	50.8338	2.2564	0.608295	3.70938	0.000207768	0.00293435	8	28	12	102	115	64
Zm00001eb117770	103.74	2.25499	0.587622	3.83747	0.000124306	0.00195444	8	35	62	188	199	174
Zm00001eb061400	1182.27	2.24892	0.394157	5.70563	1.16e-08	7.85e-07	152	510	500	1761	3140	1734	si660015b07
Zm00001eb192440	313.8	2.24338	0.26789	8.37425	5.56e-17	1.85e-14	64	112	132	543	692	486
Zm00001eb050130	482.762	2.24321	0.308309	7.27585	3.44e-13	6.55e-11	161	155	146	746	1491	540
Zm00001eb306250	55.9117	2.24309	0.65179	3.44143	0.000578645	0.00658635	12	10	35	48	198	81
Zm00001eb050910	106.856	2.23943	0.441988	5.06671	4.05e-07	1.7e-05	46	16	42	172	265	157	iqd5	IQ-domain 5	{"IQ Domain protein","calmodulin binding protein"}
Zm00001eb413760	19.122	2.23751	0.762837	2.93314	0.00335552	0.025251	7	8	3	29	54	25
Zm00001eb373450	30.864	2.23659	0.680582	3.28629	0.00101516	0.01016	4	16	10	44	92	40
Zm00001eb391940	18.307	2.23289	0.826816	2.70059	0.00692176	0.0435567	8	2	8	45	36	19
Zm00001eb269000	17.64	2.23199	0.795819	2.80465	0.00503718	0.03435	3	9	5	34	27	32
Zm00001eb386580	48.1997	2.2302	0.663399	3.36179	0.000774404	0.00825662	20	4	24	63	96	100
Zm00001eb245630	32.2005	2.2056	0.596345	3.69853	0.000216849	0.00303314	13	6	13	39	82	57
Zm00001eb212840	21496.3	2.20361	0.360542	6.11194	9.84e-10	8.91e-08	3185	9825	8497	31143	55587	32793
Zm00001eb144930	180.762	2.19878	0.438662	5.01248	5.37e-07	2.13e-05	46	79	52	185	388	399	lox2	lipoxygenase2	{"linoleate 9S-lipoxygenase"}
Zm00001eb195230	611.493	2.19811	0.252414	8.70835	3.08e-18	1.27e-15	189	153	275	980	1697	767	cipk15	calcineurin B-like-interacting protein kinase15	{"calcineurin B-like-interacting protein kinase"}
Zm00001eb350130	143.338	2.19552	0.561877	3.90747	9.33e-05	0.00156055	39	29	80	102	538	202
Zm00001eb220700	1577.84	2.19332	0.194814	11.2586	2.1e-29	3.41e-26	542	442	587	2348	4199	2260
Zm00001eb046280	93.5789	2.19262	0.713982	3.07098	0.00213357	0.0178681	11	52	30	89	400	78
Zm00001eb056070	111.435	2.19227	0.547116	4.00695	6.15e-05	0.00111101	43	40	25	128	425	107
Zm00001eb147980	2887.15	2.18909	0.552154	3.96463	7.35e-05	0.00128936	199	1045	1808	4510	4869	5834	bbi1	bowman-birk inhibitor1	{"Bowman-Birk proteinase inhibitor"}
Zm00001eb061060	24767.1	2.18208	0.343644	6.34983	2.16e-10	2.23e-08	4505	11414	8947	32994	73000	34078	hon110	histone one (H1)
Zm00001eb413770	212.242	2.18203	0.388928	5.61037	2.02e-08	1.24e-06	43	58	120	254	522	389	def1	defensin-like protein1	{"defense-related protein"}
Zm00001eb200850	7885.6	2.17877	0.389866	5.58851	2.29e-08	1.38e-06	1254	3860	2816	10012	23748	10945
Zm00001eb321100	972.572	2.17796	0.41234	5.28196	1.28e-07	6.18e-06	178	378	440	2149	1114	1738	saur67	small auxin up RNA67	{"small auxin upregulated RNA (SAUR) protein"}
Zm00001eb370500	44.2584	2.17419	0.595202	3.65286	0.000259334	0.00348449	19	16	8	98	78	60
Zm00001eb371380	248.15	2.17207	0.613267	3.54181	0.000397395	0.00489275	27	44	202	564	416	340
Zm00001eb344970	411.141	2.17038	0.441601	4.9148	8.89e-07	3.31e-05	93	116	220	425	1546	450
Zm00001eb295850	371.505	2.16762	0.561974	3.85716	0.000114712	0.00182857	56	212	102	558	1341	284
Zm00001eb015770	836.317	2.16643	0.441989	4.90156	9.51e-07	3.51e-05	408	125	307	884	2328	1446	IDP7480
Zm00001eb397750	148.785	2.16573	0.34961	6.19471	5.84e-10	5.49e-08	39	36	80	278	354	188
Zm00001eb021440	593.858	2.16385	0.622734	3.47475	0.000511326	0.00596259	71	343	183	529	2544	515	ereb188	AP2-EREBP-transcription factor 188
Zm00001eb366520	21.0876	2.16101	0.729087	2.96399	0.00303678	0.0233811	9	6	6	27	35	48
Zm00001eb197480	173.796	2.15998	0.462231	4.67295	2.97e-06	9.25e-05	74	28	76	279	538	176	ofp21	OVATE-transcription factor 21
Zm00001eb037120	40.5659	2.15929	0.551186	3.91753	8.95e-05	0.00151243	8	14	20	80	63	70	rrb3	retinoblastoma family3
Zm00001eb343440	29.8793	2.15776	0.72609	2.97176	0.00296102	0.0229191	4	18	8	54	80	33
Zm00001eb079530	459.054	2.15712	0.517706	4.1667	3.09e-05	0.000635206	98	182	192	422	1973	380	nrt4	nitrate transport4	{"nitrate transporter"}
Zm00001eb210000	4410.26	2.15704	0.204976	10.5234	6.74e-26	6.9e-23	1262	1177	2144	6387	10996	6889	IDP155
Zm00001eb111160	38.3147	2.15387	0.644939	3.33966	0.000838822	0.00879287	10	5	26	72	69	63
Zm00001eb440410	25.0551	2.15347	0.771619	2.79085	0.00525705	0.0355163	10	4	12	28	96	24
Zm00001eb247610	5485.79	2.1501	0.554527	3.87735	0.0001056	0.00171228	726	1614	3596	8780	20674	3060
Zm00001eb354680	235.598	2.14846	0.450048	4.77384	1.81e-06	6.07e-05	29	98	121	449	449	362
Zm00001eb315010	64.7973	2.14612	0.389951	5.50356	3.72e-08	2.12e-06	16	23	28	104	158	94	prh56	protein phosphatase homolog56	{"serine/threonine specific protein phosphatase"}
Zm00001eb008250	57.8376	2.14486	0.734791	2.919	0.00351156	0.0261069	4	32	24	51	156	112
Zm00001eb294040	58.2411	2.14221	0.593879	3.60715	0.000309574	0.00402728	8	20	34	86	88	128
Zm00001eb344160	302.893	2.13576	0.680454	3.13873	0.00169682	0.0150347	48	179	79	252	1404	202	wrky106	WRKY-transcription factor 106
Zm00001eb029870	18.0948	2.13466	0.779219	2.73949	0.00615347	0.0399542	3	7	9	20	36	40
Zm00001eb346290	109.307	2.1346	0.577388	3.69699	0.000218167	0.00304387	12	34	73	249	176	152
Zm00001eb367740	2022.26	2.13408	0.354612	6.01807	1.77e-09	1.47e-07	370	759	1009	4065	2911	3530	pco085448
Zm00001eb328300	25.5231	2.13301	0.604536	3.52835	0.000418162	0.00507883	10	8	8	50	48	38	DAA63734
Zm00001eb001950	9971.29	2.12927	0.507422	4.19625	2.71e-05	0.000570592	937	5578	3858	21627	17088	14079	pba1	PBA1 homolog1
Zm00001eb042820	101.392	2.12854	0.429531	4.9555	7.21e-07	2.76e-05	42	26	36	235	174	129	GRMZM2G466563
Zm00001eb099410	1001.63	2.12662	0.482284	4.40947	1.04e-05	0.000257658	95	470	501	1937	2036	1413
Zm00001eb138510	1553.55	2.12661	0.415758	5.11503	3.14e-07	1.36e-05	212	517	959	1970	4233	2413	IDP6761
Zm00001eb077230	689.65	2.12448	0.52306	4.06163	4.87e-05	0.000918268	126	375	204	1074	2503	466	pal2	phenylalanine ammonia lyase2	{"? phenylalanine ammonia lyase"}
Zm00001eb343900	184579	2.12342	0.512556	4.14281	3.43e-05	0.000694829	16067	101566	75923	386674	319145	270579	lhcb3	light harvesting chlorophyll a/b binding protein3	{"light-harvesting chlorophyll complex II a/b binding protein"}
Zm00001eb129130	14.5572	2.12295	0.777431	2.73072	0.00631952	0.0407699	5	5	5	32	28	18
Zm00001eb051930	486.317	2.12062	0.226792	9.35048	8.73e-21	4.82e-18	180	165	153	850	1052	723
Zm00001eb286460	540.36	2.12009	0.495033	4.28272	1.85e-05	0.000417018	50	236	296	801	1184	926
Zm00001eb022410	995.941	2.11975	0.29486	7.189	6.53e-13	1.17e-10	311	347	375	1219	3219	1241
Zm00001eb161860	92.9652	2.11946	0.434274	4.88046	1.06e-06	3.83e-05	18	37	43	166	150	170
Zm00001eb210350	90.8391	2.1142	0.792879	2.66649	0.00766485	0.0469701	5	57	33	119	348	69	umc1240
Zm00001eb433540	58979.7	2.11066	0.56136	3.75991	0.000169977	0.00251506	4137	33315	24985	125730	92571	90374	lhcb6	light harvesting chlorophyll a/b binding protein6	{"light-harvesting chlorophyll complex II a/b binding protein"}
Zm00001eb386950	39.9191	2.10508	0.640715	3.28551	0.00101798	0.0101691	5	17	21	77	108	38
Zm00001eb355890	3055.57	2.1046	0.333149	6.31729	2.66e-10	2.66e-08	546	1140	1612	5569	5111	5324
Zm00001eb351090	686.997	2.10001	0.264248	7.94711	1.91e-15	5.44e-13	160	232	346	1348	1308	1001
Zm00001eb270360	729.856	2.09908	0.357879	5.86534	4.48e-09	3.39e-07	116	305	365	1320	1418	1146
Zm00001eb042640	426.655	2.0913	0.278187	7.51762	5.58e-14	1.23e-11	148	96	215	753	1010	563	sdg103	SET domain group 103	{"SET Domain Protein"}
Zm00001eb188570	48.6804	2.09002	0.597389	3.4986	0.000467709	0.00556436	16	9	28	44	140	86	his2b5	histone 2B5	{"histone 2B"}
Zm00001eb420850	126.021	2.08714	0.306435	6.81103	9.69e-12	1.36e-09	40	40	54	240	236	192	chn19	chitinase19	{endochitinase}
Zm00001eb364490	117.009	2.08684	0.367868	5.6728	1.4e-08	9.15e-07	45	40	37	186	205	221
Zm00001eb175950	215.133	2.08391	0.590382	3.52977	0.000415924	0.00506474	22	96	118	261	790	202	ga20ox8	gibberellin 20-oxidase8	{"gibberellin-44 dioxygenase"}
Zm00001eb366900	654.646	2.07874	0.482554	4.30778	1.65e-05	0.000381518	120	359	210	614	2294	851	bzip75	bZIP-transcription factor 75
Zm00001eb182030	85.8068	2.0783	0.444363	4.67702	2.91e-06	9.1e-05	17	39	36	117	246	115
Zm00001eb052120	653.831	2.07549	0.669489	3.10011	0.00193448	0.0165911	79	316	317	509	3126	381	hb110	Homeobox-transcription factor 110
Zm00001eb283280	588.64	2.07512	0.358049	5.79565	6.81e-09	4.92e-07	274	186	148	750	1639	868	chn25	chitinase25	{endochitinase}
Zm00001eb121060	25.373	2.07478	0.776325	2.67257	0.00752731	0.0463846	4	4	21	36	61	41	GRMZM2G077227
Zm00001eb269550	41.2241	2.07273	0.547871	3.78325	0.000154794	0.00234569	8	20	16	77	71	68
Zm00001eb211300	3965.02	2.07116	0.206831	10.0138	1.33e-23	1.02e-20	1165	1162	1992	5418	9791	6353	pco095801
Zm00001eb255760	317.405	2.07055	0.504135	4.10714	4.01e-05	0.000786522	42	164	137	452	1044	316
Zm00001eb053580	828.437	2.06143	0.300689	6.85567	7.1e-12	1.03e-09	159	355	390	1346	1924	1209
Zm00001eb422690	150.911	2.06057	0.559748	3.68125	0.00023209	0.00319771	23	32	119	180	329	295	GRMZM2G072322
Zm00001eb048540	210.357	2.05845	0.338438	6.0822	1.19e-09	1.04e-07	49	101	75	356	412	345	cyp8	cytochrome P-450 8	{"lauric acid 12-monooxygenase","cytochrome P450 CYP78A","cytochrome P450"}
Zm00001eb185260	276.633	2.0552	0.47156	4.35831	1.31e-05	0.000315406	64	128	106	404	989	210	pal4	phenylalanine ammonia lyase4	{"phenylalanine ammonia lyase"}
Zm00001eb370510	37.142	2.05173	0.659525	3.11092	0.00186508	0.0161716	12	4	26	62	83	55
Zm00001eb156290	36.0425	2.0511	0.4976	4.12199	3.76e-05	0.000747029	11	13	15	68	70	53
Zm00001eb301680	26344.8	2.04802	0.285443	7.17488	7.24e-13	1.28e-10	5684	12593	10223	39495	64795	38810	his1a	histone1a	{"histone I","HMG proteins"}
Zm00001eb131140	1107.08	2.04696	0.335681	6.09792	1.07e-09	9.53e-08	199	529	482	1771	2725	1527	IDP7212
Zm00001eb078730	698.068	2.04501	0.498644	4.10114	4.11e-05	0.000804916	306	142	312	419	2322	1193	cta1	chitinase A1	{endochitinase}
Zm00001eb354150	482.815	2.03937	0.482336	4.2281	2.36e-05	0.000509021	236	126	152	417	1838	550
Zm00001eb124950	144.483	2.03915	0.457076	4.46129	8.15e-06	0.000213121	28	57	76	240	444	131	hsp17.2	heat shock protein17.2	{"heat shock protein, 18 kDa","small heat shock proteins"}
Zm00001eb165280	32.5181	2.0378	0.632229	3.22321	0.00126764	0.0120173	15	8	12	52	44	69	pco135234
Zm00001eb247620	10957.8	2.03728	0.308075	6.61292	3.77e-11	4.51e-09	3001	5165	3605	16183	32626	12464	pal1	phenylalanine ammonia lyase homolog1	{"phenylalanine ammonia lyase"}
Zm00001eb061930	27.5922	2.03281	0.685387	2.96593	0.0030177	0.023286	14	5	11	28	79	45	bzip29	bZIP-transcription factor 29
Zm00001eb113050	163.735	2.03072	0.297724	6.82083	9.05e-12	1.28e-09	51	62	66	215	431	248
Zm00001eb154360	75.9898	2.0299	0.562898	3.60615	0.000310769	0.00403809	36	24	21	59	221	138
Zm00001eb050710	109.198	2.0286	0.495237	4.09622	4.2e-05	0.000817547	22	26	78	136	302	163
Zm00001eb417770	92.5607	2.02777	0.3485	5.81858	5.93e-09	4.36e-07	33	31	37	148	171	165	umc2180
Zm00001eb012260	69.0752	2.02731	0.599879	3.37953	0.000726095	0.00785987	13	29	35	173	70	105	cl919_1a
Zm00001eb416720	1099.63	2.02674	0.354677	5.71433	1.1e-08	7.51e-07	375	419	399	1379	1598	2599
Zm00001eb005100	890.983	2.02548	0.60317	3.35806	0.000784922	0.00832279	77	499	417	2455	1080	1026
Zm00001eb340860	855.301	2.02401	0.209508	9.66077	4.43e-22	2.98e-19	317	230	399	1273	1907	1389
Zm00001eb255400	1117.5	2.02393	0.526735	3.84241	0.000121832	0.0019232	382	461	363	761	4939	988
Zm00001eb255410	1117.5	2.02393	0.526735	3.84241	0.000121832	0.0019232	382	461	363	761	4939	988
Zm00001eb290630	116.645	2.02259	0.739465	2.73521	0.00623399	0.0403406	18	66	44	90	547	72	dafl1	defective in anther dehiscence like1
Zm00001eb279290	723.27	2.02054	0.508479	3.97369	7.08e-05	0.00124999	102	375	328	867	2649	665
Zm00001eb000850	9531.68	2.01474	0.331447	6.0786	1.21e-09	1.06e-07	1621	4247	4874	15657	22390	13307	umc1177
Zm00001eb337300	93.3855	2.01117	0.684609	2.93769	0.00330666	0.0249985	12	44	50	97	388	68
Zm00001eb061880	13020.8	2.00381	0.189455	10.5767	3.82e-26	4.06e-23	3559	4866	6196	18801	32566	19122	aga4	alkaline galactosidase4	{"alkaline galactosidase"}
Zm00001eb428530	42.2277	2.00355	0.6973	2.87329	0.0040622	0.0290947	17	20	8	104	44	64	umc1477
Zm00001eb377490	177.287	2.00227	0.527564	3.79532	0.000147452	0.00224923	23	105	69	223	512	244
Zm00001eb211850	359.947	1.99577	0.417224	4.78345	1.72e-06	5.84e-05	53	133	233	551	795	570
Zm00001eb285360	35240.2	1.99487	0.273743	7.28736	3.16e-13	6.11e-11	14337	9331	15732	42055	102383	50024	dhn1	dehydrin1	{"dehydrin, DHN1",dehydrin}
Zm00001eb293780	364.16	1.99317	0.385659	5.16821	2.36e-07	1.05e-05	90	121	207	572	1147	331	hsp101	heat-shock protein 101	{HSP101}
Zm00001eb129560	64.3994	1.99244	0.41107	4.84697	1.25e-06	4.42e-05	16	29	27	111	128	100	cl1290_1
Zm00001eb155300	519.284	1.99237	0.55195	3.6097	0.000306551	0.00399834	99	240	249	1504	402	674
Zm00001eb307050	193.627	1.99237	0.26727	7.45453	9.02e-14	1.89e-11	55	83	78	302	452	284
Zm00001eb275420	54.6838	1.99154	0.640645	3.10865	0.00187946	0.0162391	6	16	43	89	106	92
Zm00001eb346280	14154.6	1.9898	0.398341	4.99523	5.88e-07	2.31e-05	2388	6789	6913	31351	19795	21207	ptac16	plastid transcriptionally active16	{"plastid-encoded RNA polymerase"}
Zm00001eb428650	106.93	1.9884	0.515323	3.85855	0.00011406	0.00182028	38	27	57	99	390	124
Zm00001eb025630	307.895	1.9883	0.369243	5.3848	7.25e-08	3.87e-06	58	153	136	589	594	436
Zm00001eb411760	28.8804	1.98732	0.563524	3.52659	0.000420942	0.00510336	8	9	16	40	72	44
Zm00001eb303140	69.2221	1.98697	0.537636	3.69576	0.000219232	0.00305564	29	22	26	84	249	64
Zm00001eb090500	68.6541	1.98685	0.544683	3.64771	0.000264586	0.00353443	20	32	24	70	115	165
Zm00001eb001720	880.915	1.98509	0.404652	4.90568	9.31e-07	3.46e-05	202	419	369	874	3050	1076	knox1	knotted related homeobox1	{KNOX1,"Homeobox-leucine zipper family protein"}
Zm00001eb012570	215.142	1.98508	0.456203	4.35131	1.35e-05	0.000324514	96	48	98	180	655	354	wusl1032
Zm00001eb128880	1441.6	1.98324	0.566862	3.49862	0.000467666	0.00556436	889	224	463	900	4752	2406
Zm00001eb090830	3895.25	1.9826	0.373509	5.30802	1.11e-07	5.51e-06	714	1188	2701	5674	10610	5039	hsbp1	herbicide safener binding protein1	{SafBP}
Zm00001eb381620	1122.99	1.98205	0.303592	6.52864	6.64e-11	7.64e-09	395	325	557	1223	3444	1570
Zm00001eb279370	1310.52	1.97815	0.464295	4.26055	2.04e-05	0.000450663	145	519	886	1961	3019	2016	IDP8170
Zm00001eb262980	879.369	1.97787	0.306068	6.4622	1.03e-10	1.14e-08	222	388	384	1898	1419	1229
Zm00001eb425020	57.3606	1.97559	0.697442	2.83263	0.00461673	0.0320929	26	8	32	47	222	63
Zm00001eb129220	106.43	1.96922	0.400145	4.92128	8.6e-07	3.22e-05	23	47	52	183	274	122	chls4	chalcone synthase4	{"chalcone synthase"}
Zm00001eb143910	155.063	1.96679	0.67857	2.89843	0.00375033	0.0273503	8	82	92	195	429	223
Zm00001eb057440	13746.3	1.96674	0.206291	9.53377	1.52e-21	9.98e-19	4564	5067	5958	22804	36787	15539	gsht1	glutathione transporter1	{"glutathione transporter1"}
Zm00001eb240480	96.9531	1.96643	0.640219	3.0715	0.00212986	0.0178512	22	65	19	117	334	99
Zm00001eb141240	142.302	1.96605	0.589701	3.33398	0.000856133	0.0088951	24	51	93	330	122	250
Zm00001eb055900	82.1663	1.96324	0.732075	2.68174	0.00732402	0.0453486	4	29	67	150	163	119	umc2189
Zm00001eb214080	4185.18	1.95991	0.538628	3.6387	0.000274013	0.00363051	396	2548	1858	8294	5607	7251
Zm00001eb276150	1133.54	1.95926	0.501855	3.90403	9.46e-05	0.00157529	119	513	710	2427	1736	1652
Zm00001eb153840	205.425	1.95597	0.532295	3.67459	0.000238234	0.00325883	93	88	44	206	758	213
Zm00001eb367700	266.789	1.94974	0.530609	3.67452	0.000238292	0.00325883	82	125	94	613	192	495
Zm00001eb153750	94.2916	1.94119	0.386747	5.01927	5.19e-07	2.06e-05	42	21	46	140	217	144
Zm00001eb085180	543.179	1.94089	0.396701	4.89258	9.95e-07	3.65e-05	86	244	312	1029	979	809
Zm00001eb304020	147.458	1.94088	0.390878	4.96543	6.85e-07	2.66e-05	32	64	76	291	235	230
Zm00001eb088810	75.1894	1.93756	0.593324	3.26561	0.0010923	0.010704	8	42	38	150	137	104
Zm00001eb364700	511.116	1.93636	0.291202	6.64953	2.94e-11	3.61e-09	131	177	296	1016	922	716
Zm00001eb137410	124.184	1.93546	0.708535	2.73163	0.00630219	0.0406961	44	24	80	268	56	268	TIDP3412
Zm00001eb148420	1070.95	1.9335	0.298941	6.46782	9.94e-11	1.1e-08	244	388	642	1594	2841	1373	hsp6	heat shock protein6	{HSP70}
Zm00001eb011400	398.143	1.9318	0.222311	8.6896	3.64e-18	1.48e-15	122	167	171	593	985	557
Zm00001eb433560	124.89	1.92982	0.470141	4.10477	4.05e-05	0.000794067	25	70	49	163	372	153
Zm00001eb218590	1301.56	1.92686	0.270624	7.12005	1.08e-12	1.81e-10	383	563	562	1998	3724	1423	pve1	punctate vascular expression1
Zm00001eb060250	2212.33	1.92401	0.318946	6.0324	1.62e-09	1.36e-07	600	739	1297	4917	3220	3123	ao1	aldehyde oxidase1	{"aldehyde oxidase 1"}
Zm00001eb102660	41.4581	1.92352	0.710257	2.70821	0.00676474	0.04288	17	22	7	109	63	41
Zm00001eb014800	18.4234	1.9232	0.68654	2.80129	0.00508985	0.0346323	9	6	6	30	37	29
Zm00001eb346640	188.978	1.92269	0.57053	3.37	0.000751684	0.0080663	22	93	111	466	254	239
Zm00001eb157310	374.232	1.92204	0.487466	3.94291	8.05e-05	0.00139072	62	197	181	427	1302	387	pco145505
Zm00001eb079520	162.495	1.92137	0.514836	3.73201	0.000189955	0.00272674	70	54	63	170	636	134
Zm00001eb164750	3517.27	1.91593	0.337258	5.6809	1.34e-08	8.85e-07	1181	1329	1599	4575	12088	3210	gpm747
Zm00001eb194190	1073.07	1.91109	0.292381	6.53628	6.31e-11	7.32e-09	355	528	346	1711	2810	1279	pza01976
Zm00001eb167530	4177.54	1.91095	0.382183	5.0001	5.73e-07	2.27e-05	1510	1438	1952	4868	15509	3540	si605010h05b
Zm00001eb414330	265.022	1.90613	0.241454	7.8944	2.92e-15	8.06e-13	82	115	113	469	563	361
Zm00001eb176110	1623.02	1.90552	0.475087	4.0109	6.05e-05	0.00109826	184	927	823	2950	2869	2531	msh1	male sterile protein homolog1	{"? male sterile protein"}
Zm00001eb414390	9083.48	1.9041	0.300206	6.34263	2.26e-10	2.33e-08	1874	4390	4527	14814	21645	11937	xth1	xyloglucan endo-transglycosylase/hydrolase1	{"xyloglucan endo-transglycosylase/hydrolase"}
Zm00001eb430160	1012.03	1.90401	0.483236	3.94012	8.14e-05	0.0014044	201	498	503	2496	899	1577
Zm00001eb081980	42.7577	1.90392	0.689652	2.76069	0.00576792	0.0380556	4	20	28	72	64	80
Zm00001eb249210	24.0748	1.89791	0.705031	2.69195	0.00710353	0.044409	8	12	8	28	82	25
Zm00001eb343160	38.0658	1.89225	0.518207	3.65154	0.000260673	0.00349907	12	16	17	78	82	41
Zm00001eb432320	237.561	1.89038	0.497581	3.79915	0.000145194	0.00222091	28	108	156	326	585	354
Zm00001eb348760	613.457	1.88589	0.501014	3.76415	0.000167114	0.00248467	271	220	224	412	2474	654	myb25	MYB-transcription factor 25
Zm00001eb432150	2188.56	1.88565	0.265228	7.10953	1.16e-12	1.94e-10	608	733	1325	2898	5860	3030
Zm00001eb294480	617.195	1.88339	0.365657	5.1507	2.6e-07	1.14e-05	244	163	336	578	1871	925	mlg3	lea protein group3	{"metallothionein, MGL3","embryo specific protein"}
Zm00001eb164070	56.7434	1.8818	0.603955	3.1158	0.00183449	0.0159515	26	13	29	72	204	46
Zm00001eb019860	191.952	1.88138	0.601073	3.13004	0.00174785	0.0153772	28	140	55	182	508	335	umc2532
Zm00001eb102510	3019.59	1.87564	0.325852	5.75613	8.61e-09	6.11e-07	694	1230	1765	3603	8949	3939	saur24	small auxin up RNA24	{"small auxin upregulated RNA (SAUR) protein"}
Zm00001eb397730	2429.75	1.87377	0.342101	5.47725	4.32e-08	2.41e-06	797	986	1121	2430	8301	2853
Zm00001eb042520	9602.01	1.8702	0.369223	5.06524	4.08e-07	1.71e-05	1810	4974	4834	20123	15090	13579	LOC100285487
Zm00001eb184750	297.03	1.86907	0.28099	6.65176	2.9e-11	3.57e-09	90	89	186	475	674	416
Zm00001eb026300	5420.75	1.86872	0.294878	6.33727	2.34e-10	2.38e-08	1184	2652	2721	9936	11442	6992
Zm00001eb350640	82.4647	1.86713	0.534448	3.49356	0.000476618	0.00564847	20	23	60	192	114	110
Zm00001eb393560	8735.59	1.86227	0.281797	6.60856	3.88e-11	4.62e-09	2157	4328	4039	13577	22979	10395	IDP8653
Zm00001eb101920	87.6989	1.86159	0.511032	3.64281	0.000269676	0.00358853	20	39	48	80	179	191	sbp23	SBP-transcription factor 23	{SBP}
Zm00001eb246370	47.8305	1.86156	0.687987	2.70581	0.0068139	0.0431037	18	20	19	25	176	68	gpc4	glyceraldehyde-3-phosphate dehydrogenase4	{"glyceraldehyde-3-phosphate dehydrogenase C, cytosolic"}
Zm00001eb287630	143.127	1.85957	0.438615	4.23963	2.24e-05	0.000487387	34	79	58	198	232	290	cl50727_1
Zm00001eb169370	105.638	1.85548	0.39126	4.74233	2.11e-06	6.91e-05	46	32	49	202	156	173
Zm00001eb164380	5352.77	1.85548	0.2597	7.1447	9.02e-13	1.54e-10	1820	2124	2520	9133	7632	9953	rca3	RUBISCO activase3	{"RUBISCO activase"}
Zm00001eb005440	199.783	1.85544	0.427689	4.33828	1.44e-05	0.000341069	75	65	103	181	680	251	hb102	Homeobox-transcription factor 102
Zm00001eb254600	823.648	1.85161	0.259793	7.12725	1.02e-12	1.72e-10	211	303	508	1297	1857	1169	tcptf26	TCP-transcription factor 26	{TCP}
Zm00001eb195590	652.156	1.85058	0.237277	7.79923	6.23e-15	1.64e-12	208	242	348	864	1744	889
Zm00001eb245460	72.6742	1.85008	0.571827	3.23538	0.00121483	0.0116367	32	39	13	113	202	78
Zm00001eb094050	92.7849	1.84977	0.662192	2.79339	0.0052158	0.0353153	12	19	91	126	238	131	umc255a
Zm00001eb138720	26.5165	1.84976	0.681856	2.71283	0.0066712	0.0424636	8	8	17	30	90	28
Zm00001eb418850	133.875	1.84898	0.58812	3.14388	0.00166726	0.0148526	43	50	71	78	539	151
Zm00001eb338580	230.823	1.84857	0.570318	3.24129	0.00118991	0.0114454	22	124	142	409	601	231
Zm00001eb286920	1629.24	1.84634	0.273515	6.75043	1.47e-11	1.94e-09	593	559	838	1921	4911	2059	anx4	annexin4
Zm00001eb280560	9376.81	1.84527	0.345677	5.33815	9.39e-08	4.8e-06	1880	4482	5224	18484	14535	14311	pco136292
Zm00001eb184760	405.009	1.84513	0.351829	5.24441	1.57e-07	7.4e-06	96	122	295	653	849	603
Zm00001eb129240	99.8093	1.84477	0.405272	4.55194	5.32e-06	0.00015216	23	45	55	156	264	116
Zm00001eb079730	2752.68	1.84443	0.278056	6.63331	3.28e-11	3.99e-09	748	1173	1461	3523	7974	3440
Zm00001eb026310	67.4933	1.8408	0.499184	3.68761	0.000226367	0.00313925	17	39	25	139	108	95
Zm00001eb192160	131.155	1.84048	0.409667	4.49263	7.03e-06	0.00018886	30	69	61	187	365	156
Zm00001eb014210	143.999	1.83797	0.570997	3.21888	0.00128691	0.0121666	50	48	80	124	600	111
Zm00001eb244980	1296.85	1.83757	0.462647	3.97187	7.13e-05	0.00125715	200	544	902	2363	1587	2436
Zm00001eb238170	15491.1	1.82945	0.349422	5.23565	1.64e-07	7.71e-06	2973	7716	8601	30882	26554	21449
Zm00001eb219580	334.263	1.82499	0.421601	4.32872	1.5e-05	0.000352901	69	123	234	671	461	534	TIDP3506
Zm00001eb224430	7228.36	1.82361	0.246483	7.3985	1.38e-13	2.78e-11	1951	3456	3499	9826	18368	10142	umc1151
Zm00001eb332410	25.8095	1.82141	0.589072	3.092	0.00198813	0.0169252	8	10	14	52	49	32
Zm00001eb114060	105.614	1.81996	0.366579	4.9647	6.88e-07	2.66e-05	50	33	46	136	278	148
Zm00001eb363220	521.94	1.81572	0.401515	4.52216	6.12e-06	0.000169053	139	179	346	1243	1009	456	cko3	cytokinin oxidase 3	{"cytokinin oxidase 3","cytokin dehydrogenase CKO3/CKX3","cytokinin dehydrogenase"}
Zm00001eb430720	3846	1.81442	0.455704	3.98157	6.85e-05	0.00121546	541	1892	2464	8771	6115	4599
Zm00001eb372490	489.174	1.80937	0.3583	5.04986	4.42e-07	1.83e-05	98	273	237	713	1105	731	tcptf9	TCP-transcription factor 9	{TCP}
Zm00001eb311500	1422.73	1.80915	0.300181	6.02687	1.67e-09	1.4e-07	313	620	871	2205	3377	1896
Zm00001eb123380	61.4949	1.80898	0.630328	2.8699	0.00410596	0.0293614	21	9	50	74	190	72
Zm00001eb320280	4563.94	1.80765	0.376575	4.80024	1.58e-06	5.45e-05	831	2491	2396	9063	7572	6455	gpm472
Zm00001eb207910	43.527	1.80485	0.668486	2.69991	0.00693587	0.0436255	8	12	37	86	55	74	cl919_2b
Zm00001eb352550	8938.87	1.80474	0.340278	5.30372	1.13e-07	5.58e-06	1802	4301	5212	15268	14354	15219	pgk2	phosphoglycerate kinase2	{"phosphoglycerate kinase"}
Zm00001eb088150	332.378	1.80448	0.654132	2.75859	0.00580506	0.0382094	140	136	130	157	1582	234
Zm00001eb231720	162.972	1.80366	0.568096	3.17492	0.0014988	0.0137191	56	83	60	127	664	144	nlp15	NLP-transcription factor 15	{"RWP-RK domain containing protein"}
Zm00001eb233880	7865.92	1.80152	0.321446	5.60444	2.09e-08	1.28e-06	1589	3312	5194	13419	16064	11074	umc1591
Zm00001eb225230	5008.16	1.80098	0.346074	5.20405	1.95e-07	8.95e-06	1466	2801	1856	5825	15296	6116	prx39	peroxidase39	{peroxidase}
Zm00001eb328290	21.9731	1.80027	0.623911	2.88546	0.00390845	0.0282721	10	8	9	42	40	30
Zm00001eb350120	332.021	1.79506	0.547538	3.27841	0.00104392	0.0103512	142	85	193	236	1369	302
Zm00001eb305700	111.5	1.79439	0.417532	4.29762	1.73e-05	0.000395795	24	64	51	160	253	167
Zm00001eb197410	116116	1.79416	0.472093	3.80043	0.000144443	0.00221189	13418	70218	63597	191136	205111	190858	ssu1	ribulose bisphosphate carboxylase small subunit1	{"ribulose-1,5-bisphosphate carboxylase, small subunit"}
Zm00001eb048230	198.778	1.7939	0.346371	5.17914	2.23e-07	1e-05	56	77	120	232	547	282
Zm00001eb006410	50.1801	1.78485	0.64789	2.75486	0.00587175	0.0385565	16	9	41	44	124	94	hct1	hydroxycinnamoyltransferase1	{hydroxycinnamoyltransferase}
Zm00001eb188100	43.1159	1.78343	0.536057	3.32694	0.000878047	0.0090616	8	22	25	68	102	56	wrky11	WRKY-transcription factor 11
Zm00001eb309040	710.722	1.78024	0.273402	6.51145	7.44e-11	8.46e-09	215	381	287	992	1531	1138
Zm00001eb382340	61.8784	1.77955	0.473782	3.75605	0.000172615	0.00253913	16	26	37	109	90	108
Zm00001eb315310	84.7468	1.77953	0.586829	3.03245	0.00242576	0.0197151	38	50	13	124	153	150
Zm00001eb225370	234.332	1.77878	0.374204	4.75352	2e-06	6.6e-05	48	98	158	402	446	347
Zm00001eb049920	95.3388	1.77102	0.60196	2.94209	0.00326009	0.024714	54	28	36	63	346	121
Zm00001eb432460	72.3485	1.77089	0.512026	3.4586	0.000542996	0.00625505	20	29	44	174	95	90	ereb190	AP2-EREBP-transcription factor 190
Zm00001eb286090	388.578	1.77056	0.257154	6.88522	5.77e-12	8.58e-10	152	183	148	620	939	479
Zm00001eb050500	688.702	1.76997	0.232974	7.59729	3.02e-14	6.9e-12	243	263	371	1361	1359	817	si606008c01
Zm00001eb212820	4855.86	1.76609	0.244033	7.23709	4.58e-13	8.5e-11	1470	2525	2109	6658	11904	6866	hon106a	histone H1 106a	{"histone I"}
Zm00001eb247660	451.82	1.76546	0.443111	3.98425	6.77e-05	0.0012057	111	206	266	472	1614	432	pal7	phenylalanine ammonia lyase7	{"phenylalanine ammonia lyase"}
Zm00001eb186970	68.5361	1.76502	0.57935	3.04655	0.00231484	0.0189811	12	20	60	93	133	122	msl4	mechanosensitive channel of small conductance-like4	{"mechanosensitive ion channel protein"}
Zm00001eb265530	190.452	1.76394	0.514044	3.43149	0.000600282	0.00677125	100	59	79	159	713	196	pmpm6	proteolipid membrane potential regulator6
Zm00001eb143740	40.2562	1.76382	0.60305	2.92484	0.00344637	0.0257522	9	28	13	69	81	56
Zm00001eb051810	119.201	1.76316	0.30813	5.72212	1.05e-08	7.23e-07	42	51	58	169	232	204
Zm00001eb279100	57.7491	1.76196	0.571228	3.08452	0.00203879	0.0172606	35	23	12	72	138	90
Zm00001eb165580	17672.6	1.75978	0.411935	4.272	1.94e-05	0.000433959	3099	7515	12768	29604	48393	16577	bx5	benzoxazinone synthesis5	{" HBOA monoxgenase (P450)"}
Zm00001eb374130	60.0607	1.75737	0.516453	3.40276	0.000667081	0.00735653	11	25	43	103	106	94
Zm00001eb382460	618.444	1.75734	0.460575	3.81554	0.000135888	0.00210538	92	369	336	1057	932	1074	pco116159b
Zm00001eb192170	230.991	1.7568	0.243757	7.20716	5.71e-13	1.03e-10	91	103	97	328	528	340	IDP8482
Zm00001eb018460	1551.89	1.75576	0.213297	8.23151	1.85e-16	5.87e-14	519	710	745	2546	3802	1802	bhlh177	bHLH-transcription factor 177	{"bHLH transcription factor"}
Zm00001eb262990	512.356	1.75437	0.297318	5.90068	3.62e-09	2.82e-07	164	251	235	1072	840	663
Zm00001eb351790	2931.47	1.75309	0.313923	5.58446	2.34e-08	1.41e-06	1095	1180	1467	3259	9578	3201	B6UH30
Zm00001eb386200	537.592	1.75007	0.452144	3.8706	0.000108569	0.00174678	78	270	361	759	965	973
Zm00001eb314600	3819.09	1.74986	0.200046	8.74728	2.19e-18	9.15e-16	1229	1736	1926	7048	7158	5188
Zm00001eb378840	78.2965	1.74979	0.507966	3.4447	0.000571699	0.00652611	36	16	50	123	221	76
Zm00001eb164050	30.2505	1.74871	0.61824	2.82853	0.00467622	0.0324493	15	7	17	47	85	30
Zm00001eb283460	4348.37	1.74652	0.400634	4.3594	1.3e-05	0.000314232	1192	1670	2857	5031	15346	3781	vsp1	vegetative storage protein1
Zm00001eb125240	208.454	1.7464	0.240724	7.25476	4.02e-13	7.51e-11	70	84	115	304	475	300
Zm00001eb236420	1007.78	1.74387	0.416557	4.18638	2.83e-05	0.000592275	181	530	608	1311	3017	1106
Zm00001eb153970	49.324	1.74377	0.594343	2.93395	0.00334681	0.0251992	11	26	27	58	165	48
Zm00001eb322970	622.031	1.73709	0.39719	4.37344	1.22e-05	0.000297934	110	329	378	1103	1049	960
Zm00001eb295650	97.0697	1.73625	0.579722	2.99497	0.0027447	0.0216511	42	12	76	118	246	144
Zm00001eb296430	2353.52	1.73433	0.287313	6.03639	1.58e-09	1.34e-07	678	860	1581	2996	6395	3067	ereb34	AP2-EREBP-transcription factor 34
Zm00001eb201890	646.564	1.73274	0.306523	5.6529	1.58e-08	1.01e-06	272	209	359	776	1937	763
Zm00001eb036470	1674.54	1.72961	0.413584	4.18201	2.89e-05	0.000600611	796	401	991	1290	4874	2728
Zm00001eb427260	1118.77	1.72933	0.321191	5.38411	7.28e-08	3.87e-06	384	544	508	1468	3483	1114
Zm00001eb145890	2314.3	1.72932	0.334183	5.17478	2.28e-07	1.02e-05	678	1059	1283	2949	7387	2263	GRMZM2G167253
Zm00001eb071160	206.558	1.7266	0.561504	3.07495	0.00210541	0.0177053	56	92	124	124	803	232
Zm00001eb058590	18330.1	1.72584	0.376773	4.58058	4.64e-06	0.000135403	3338	10010	10803	32674	29262	29089
Zm00001eb383680	487143	1.72215	0.464441	3.708	0.0002089	0.00294431	72096	305067	261095	1112782	775227	549735	pep1	phosphoenolpyruvate carboxylase1	{"phosphoenolpyruvate carboxylase"}
Zm00001eb314880	320.638	1.72148	0.306514	5.61632	1.95e-08	1.21e-06	93	121	212	586	541	476
Zm00001eb116960	2560.76	1.71783	0.370753	4.63336	3.6e-06	0.000108979	714	917	1808	4604	3004	4746	elip1	early light inducible protein1	{"early light-induced protein"}
Zm00001eb249190	336.242	1.71777	0.405342	4.23783	2.26e-05	0.000490146	131	125	184	377	1171	307
Zm00001eb222400	583.057	1.71569	0.191341	8.96665	3.06e-19	1.54e-16	235	231	292	973	1339	706
Zm00001eb136750	12796.5	1.7141	0.269641	6.35696	2.06e-10	2.14e-08	3123	6453	7309	20898	26410	17917	gl6	glossy6	{"GL6 protein"}
Zm00001eb401060	215.476	1.71334	0.48363	3.54265	0.000396122	0.00488521	53	75	164	280	273	484	GRMZM2G017957
Zm00001eb300040	215.056	1.71049	0.612818	2.79118	0.00525156	0.0355052	27	168	82	281	670	212
Zm00001eb046000	257.337	1.71041	0.522066	3.27624	0.00105198	0.0104236	99	39	214	474	349	434
Zm00001eb110790	290.804	1.70984	0.480469	3.55869	0.000372707	0.00463577	112	101	171	192	555	696
Zm00001eb212520	46513.1	1.70646	0.479275	3.56049	0.000370163	0.00461597	6369	30658	24266	94978	64442	68763	psad1	photosystem I subunit d1	{"photosystem I subunit D","photosynthetic electron transport protein (PET)"}
Zm00001eb190410	28.7162	1.70479	0.59662	2.85741	0.00427117	0.0302309	16	9	12	58	50	36	hk6	histidine kinase6	{"Histidine kinase"}
Zm00001eb226060	13065.8	1.70254	0.458999	3.70924	0.000207879	0.00293442	2202	7926	7184	29649	15706	18180	oec33b	oxygen-evolving complex 33 kda protein b
Zm00001eb397110	275.84	1.70208	0.575205	2.95909	0.00308551	0.023677	36	178	152	279	938	292
Zm00001eb138490	96.0322	1.70197	0.403054	4.22269	2.41e-05	0.000519385	45	34	46	112	177	189
Zm00001eb326050	101.504	1.70089	0.626268	2.71591	0.00660929	0.0421959	64	44	18	84	311	147
Zm00001eb371810	2654.47	1.70078	0.337432	5.04035	4.65e-07	1.89e-05	555	1373	1621	4972	4962	3458	aomt3	anthranilate O-methyltransferase3	{"anthranilate O-methyltransferase"}
Zm00001eb219710	1688.26	1.69854	0.468475	3.62567	0.000288211	0.00379135	224	1067	958	3237	3399	1964	IDP628
Zm00001eb256080	233.894	1.6976	0.625332	2.71471	0.0066334	0.0423205	52	188	56	237	834	220
Zm00001eb218610	42.3508	1.69637	0.575617	2.94705	0.00320824	0.0243952	8	16	34	61	84	69	ca2p10	CCAAT-HAP2-transcription factor 210	{"NF-YA, CCAAT-box binding protein subunit A"}
Zm00001eb393670	338.373	1.6962	0.364833	4.64926	3.33e-06	0.000101707	83	188	176	504	922	363	mads76	MADS-transcription factor 76
Zm00001eb245620	3304.9	1.69592	0.187793	9.03079	1.7e-19	8.72e-17	1525	1197	1598	4835	8042	4275
Zm00001eb242750	399.932	1.69527	0.351773	4.8192	1.44e-06	5e-05	129	152	256	410	1201	524	si618049b08
Zm00001eb178320	1684.44	1.69326	0.380769	4.44696	8.71e-06	0.00022465	430	924	873	1857	5462	1812
Zm00001eb078180	977.868	1.69268	0.32128	5.26856	1.37e-07	6.56e-06	292	543	444	1929	1422	1453
Zm00001eb252690	1548.89	1.69177	0.418879	4.0388	5.37e-05	0.000990086	483	712	864	1472	5734	1400	umc2216
Zm00001eb168840	1585.4	1.68988	0.282201	5.98824	2.12e-09	1.74e-07	420	742	965	2936	2662	2288	cl28980_1b
Zm00001eb216190	56.211	1.68852	0.474421	3.55911	0.000372116	0.0046322	18	20	38	76	158	64
Zm00001eb339490	37377.7	1.68807	0.478437	3.5283	0.000418238	0.00507883	4945	22490	22972	78795	52482	52046
Zm00001eb358970	457.569	1.68265	0.190626	8.82692	1.08e-18	5.04e-16	178	184	246	654	1085	621
Zm00001eb123240	25992.6	1.68038	0.289729	5.79984	6.64e-09	4.83e-07	6670	13898	14146	47969	43500	37574
Zm00001eb060150	173.491	1.67895	0.429934	3.90515	9.42e-05	0.00157089	34	104	94	311	375	202
Zm00001eb236850	1256.93	1.67868	0.435151	3.85769	0.000114465	0.00182569	361	507	843	1245	4617	1103	pcap1	plasma membrane-associated cation-binding protein	{"microtubule-binding motif protein"}
Zm00001eb037800	139.464	1.67865	0.369451	4.54363	5.53e-06	0.000156507	50	58	78	205	202	271
Zm00001eb022850	109.44	1.67837	0.515538	3.25557	0.00113166	0.0109807	22	36	95	139	203	203
Zm00001eb229630	393.681	1.67594	0.619527	2.70519	0.00682649	0.0431438	82	330	91	373	1382	403	xt9	beta-1,2-xylosyltransferase9	{"beta-1,2-xylosyltransferase"}
Zm00001eb322310	1766.33	1.67568	0.248469	6.74401	1.54e-11	2.02e-09	554	755	1075	2494	4685	2082
Zm00001eb242300	75.5709	1.67122	0.570352	2.93016	0.00338792	0.0254269	15	56	28	149	150	84
Zm00001eb356930	625.327	1.67048	0.518062	3.22449	0.00126199	0.0119884	84	378	389	1117	747	1136	bhlh92	bHLH-transcription factor 92
Zm00001eb045760	961.377	1.66922	0.292031	5.7159	1.09e-08	7.46e-07	295	457	541	1783	2282	920
Zm00001eb194410	1271.9	1.66869	0.25631	6.51045	7.49e-11	8.48e-09	597	470	619	1788	3513	1405
Zm00001eb272150	124.798	1.66825	0.37342	4.46748	7.91e-06	0.000208029	63	40	63	203	323	127
Zm00001eb153560	138.063	1.66816	0.338403	4.92951	8.24e-07	3.1e-05	52	63	69	159	373	190	cl26329_1
Zm00001eb100940	447.754	1.66723	0.35947	4.63804	3.52e-06	0.000106893	183	227	177	521	1404	480	AI861369
Zm00001eb361440	76.4861	1.6645	0.444563	3.74414	0.000181014	0.00263462	18	43	42	96	183	114
Zm00001eb040460	1454.16	1.66424	0.329189	5.05557	4.29e-07	1.78e-05	360	814	782	1813	3959	1853
Zm00001eb054650	929.63	1.66244	0.40942	4.06047	4.9e-05	0.000921548	350	439	449	934	3377	818	csu554a(rnh)
Zm00001eb045270	69.3399	1.65928	0.490651	3.38179	0.00072015	0.00780468	22	45	24	85	180	95
Zm00001eb367680	260.334	1.65711	0.615027	2.69437	0.00705222	0.0441563	36	202	108	261	902	258
Zm00001eb379260	1260.03	1.65643	0.3315	4.99676	5.83e-07	2.3e-05	378	726	575	1791	3605	1279
Zm00001eb352710	3609.16	1.65507	0.33841	4.89074	1e-06	3.67e-05	770	1807	2394	6762	6625	4666
Zm00001eb155540	51.152	1.65471	0.553335	2.99043	0.00278585	0.0218883	14	24	32	61	165	50
Zm00001eb139450	491.873	1.65435	0.220521	7.50199	6.29e-14	1.35e-11	185	247	223	844	1011	633
Zm00001eb236380	135.694	1.65377	0.556111	2.97382	0.00294122	0.0228102	41	67	76	103	524	128	bzip28	bZIP-transcription factor 28
Zm00001eb073480	393.204	1.65094	0.402863	4.09802	4.17e-05	0.000813525	109	159	277	440	1264	413	IDP4085
Zm00001eb008360	7635.27	1.65086	0.301725	5.47139	4.47e-08	2.48e-06	2067	4510	3666	9944	19657	10031	mips1	myo-inositol phosphate synthase1	{"myo-inositol 1-phosphate synthase"}
Zm00001eb235250	511.885	1.65043	0.235688	7.00262	2.51e-12	3.99e-10	164	246	283	849	909	782
Zm00001eb100760	4913.14	1.64961	0.213079	7.74178	9.8e-15	2.48e-12	1501	2115	3128	7148	10198	7420
Zm00001eb050410	67.911	1.64838	0.561491	2.93571	0.00332784	0.0250836	17	48	25	93	198	69	pco116203
Zm00001eb169870	197.416	1.64802	0.344829	4.77922	1.76e-06	5.94e-05	96	62	109	273	550	216
Zm00001eb318750	423.459	1.64711	0.399937	4.11842	3.81e-05	0.000754886	208	142	220	405	1422	465	umc2686b
Zm00001eb248720	46.2546	1.64685	0.471769	3.4908	0.000481577	0.00569989	24	16	22	60	120	60	vpe1	vacuolar processing enzyme1
Zm00001eb283840	98.0074	1.64623	0.524433	3.13907	0.00169483	0.0150255	24	44	68	137	316	77
Zm00001eb124960	279.599	1.64623	0.406555	4.04922	5.14e-05	0.000959865	56	156	172	374	737	346	hsp12	heat shock protein12	{"small heat shock proteins"}
Zm00001eb349460	163.255	1.64269	0.297298	5.5254	3.29e-08	1.9e-06	50	67	108	262	333	228
Zm00001eb294920	8156.56	1.64246	0.242059	6.78538	1.16e-11	1.57e-09	2774	3956	4322	14600	19138	8283	cl7155_-2b
Zm00001eb261260	11629.2	1.63978	0.480715	3.41113	0.00064695	0.00717462	1567	8082	6212	22569	17701	16651
Zm00001eb397120	83.3364	1.6393	0.355445	4.61198	3.99e-06	0.000118606	35	28	51	147	164	108
Zm00001eb389440	3010.75	1.63459	0.228135	7.16503	7.78e-13	1.36e-10	1115	1660	1248	4398	6649	4227
Zm00001eb328100	788.877	1.6339	0.244384	6.68581	2.3e-11	2.88e-09	353	355	350	998	2081	1019
Zm00001eb150680	1507.14	1.63367	0.195074	8.37458	5.54e-17	1.85e-14	545	728	772	2205	3666	1884
Zm00001eb274260	117.631	1.63109	0.463974	3.51546	0.000438986	0.0052864	43	57	60	146	392	99	glk31	G2-like-transcription factor 31
Zm00001eb076410	744.534	1.63079	0.320242	5.09236	3.54e-07	1.51e-05	241	344	439	807	2230	905
Zm00001eb075950	316.714	1.62797	0.528348	3.08124	0.00206141	0.0173883	40	219	177	606	633	357
Zm00001eb165900	241.411	1.62731	0.554269	2.93597	0.00332511	0.0250699	60	150	118	302	215	599
Zm00001eb118870	41241.9	1.62698	0.441287	3.68689	0.000227008	0.00314499	7261	25131	24694	85425	50333	62140	tpt1	triose phosphate translocator1	{"triose phosphate/phosphate translocator"}
Zm00001eb426900	133.391	1.62597	0.607427	2.67681	0.00743275	0.045894	18	111	50	171	323	189
Zm00001eb083620	194.201	1.62491	0.538161	3.01937	0.00253304	0.0203831	41	144	76	323	552	152	lbp1	lipid binding protein1	{"lipid binding protein"}
Zm00001eb308260	325.074	1.62342	0.379488	4.2779	1.89e-05	0.000424758	149	114	182	605	361	576
Zm00001eb431510	5938.4	1.62079	0.219691	7.37758	1.61e-13	3.2e-11	2050	2728	3405	8519	15438	6855
Zm00001eb419330	6208.38	1.62071	0.522512	3.10177	0.00192369	0.016514	979	3925	3719	16514	7166	6259
Zm00001eb087000	107.24	1.6199	0.350803	4.61768	3.88e-06	0.000116018	34	60	52	176	195	160
Zm00001eb170950	157.901	1.61035	0.5722	2.81431	0.00488818	0.0335744	127	30	52	175	354	266
Zm00001eb151340	1475.27	1.60758	0.350352	4.58848	4.46e-06	0.000130939	834	565	585	2334	4164	1267	TIDP2766
Zm00001eb394390	1316.99	1.60694	0.351058	4.57743	4.71e-06	0.000137317	400	737	676	1639	4083	1291	plc5	phospholipase C5	{"phospholipase C"}
Zm00001eb352770	793.173	1.60458	0.285862	5.61314	1.99e-08	1.22e-06	271	371	461	915	2252	982
Zm00001eb002400	89.3224	1.60339	0.49465	3.24147	0.00118914	0.011442	31	20	78	115	199	137
Zm00001eb254190	461.7	1.59963	0.300586	5.32171	1.03e-07	5.17e-06	140	232	273	607	1253	541
Zm00001eb302300	575.658	1.59702	0.449558	3.55242	0.000381711	0.00473768	153	353	290	721	1940	451
Zm00001eb078370	211.466	1.59569	0.255736	6.23958	4.39e-10	4.22e-08	78	102	113	376	397	277	IDP8503
Zm00001eb353520	417.307	1.59428	0.492078	3.23988	0.00119578	0.0114971	136	233	207	1036	330	583
Zm00001eb173140	30.5777	1.59298	0.539899	2.95051	0.0031725	0.0241833	14	9	20	47	69	39
Zm00001eb117480	176.851	1.59182	0.394965	4.03029	5.57e-05	0.00102118	54	111	78	249	481	190	nced4	nine-cis-epoxycarotenoid dioxygenase4	{"9-cis-epoxycarotenoid dioxygenase"}
Zm00001eb314120	783.019	1.58905	0.385401	4.12311	3.74e-05	0.000743942	164	425	525	1175	2071	815	sbt4	subtilisin4	{subtilisin}
Zm00001eb041800	792.374	1.58737	0.241923	6.56147	5.33e-11	6.24e-09	270	326	528	1174	1940	943
Zm00001eb385190	1332.86	1.58487	0.298453	5.31028	1.09e-07	5.45e-06	368	598	940	2091	2163	2220	gata29	C2C2-GATA-transcription factor 29
Zm00001eb328470	172.654	1.58273	0.478946	3.3046	0.000951125	0.00964568	54	80	111	168	608	160
Zm00001eb183170	1458.01	1.58149	0.432636	3.65548	0.000256701	0.00345415	302	801	979	2149	1739	2974
Zm00001eb046220	44.3959	1.57954	0.446958	3.53398	0.000409352	0.00501094	16	22	24	76	78	64	umc83a
Zm00001eb325250	53.21	1.57727	0.529091	2.98109	0.00287221	0.0224074	15	38	20	75	101	86
Zm00001eb375610	6077.79	1.57577	0.380633	4.13986	3.48e-05	0.000702067	1448	3174	4076	7724	18700	5772	omt2	Caffeoyl CoA O-methyltransferase2	{"caffeoyl-CoA O-methyltransferase"}
Zm00001eb126180	406.521	1.57432	0.349179	4.50865	6.52e-06	0.00017827	128	263	170	588	1037	464
Zm00001eb054810	1131.05	1.57395	0.48949	3.21548	0.00130227	0.012274	176	702	741	2360	1344	1670	col2	C2C2-CO-like-transcription factor 2	{"CCT domain protein",B-box}
Zm00001eb142450	379.242	1.57387	0.405046	3.88567	0.000102047	0.00167403	106	144	302	438	1148	413
Zm00001eb294840	92.1424	1.57342	0.515081	3.05471	0.0022528	0.018605	18	60	52	107	172	172
Zm00001eb077220	1176.38	1.57174	0.297691	5.27976	1.29e-07	6.24e-06	517	569	545	1620	3423	1131	pal6	phenylalanine ammonia lyase6	{"phenylalanine ammonia lyase"}
Zm00001eb009640	314.146	1.57127	0.355938	4.41445	1.01e-05	0.000253627	84	134	237	543	727	328	umc2383a
Zm00001eb428610	116.571	1.56985	0.389591	4.02947	5.59e-05	0.00102406	30	49	90	179	244	160
Zm00001eb156190	1071.27	1.56941	0.428492	3.66264	0.000249633	0.00337383	481	527	474	1057	3919	870	gst48	glutathione transferase48	{"glutathione S-transferase"}
Zm00001eb190120	1791.87	1.56756	0.28513	5.4977	3.85e-08	2.18e-06	484	849	1248	2429	3483	2923	gl4	glossy4	{"3-ketoacyl-CoA synthase"}
Zm00001eb316270	1843.71	1.56535	0.277218	5.64665	1.64e-08	1.05e-06	1059	619	884	2285	4615	2503	burp4	BURP domain-containing protein-RD22-like4	{"BURP domain protein"}
Zm00001eb109860	1110.47	1.56393	0.376645	4.15227	3.29e-05	0.000670642	540	628	341	1483	3217	1113	myb70	MYB-transcription factor 70
Zm00001eb364500	63.359	1.5634	0.414957	3.76762	0.000164809	0.00245967	35	24	29	93	112	104
Zm00001eb408520	1417.91	1.56219	0.266347	5.86525	4.48e-09	3.39e-07	711	654	595	1944	3779	1595	wrky15	WRKY-transcription factor 15	{WRKY}
Zm00001eb165550	11748.6	1.56124	0.4583	3.40659	0.000657801	0.00726871	1881	7014	8109	18951	32200	10017	bx3	benzoxazinone synthesis3	{"indolin-2-one monooxygenase"}
Zm00001eb403720	694.641	1.56032	0.348587	4.47612	7.6e-06	0.000201714	215	379	391	896	2092	670	hb20	Homeobox-transcription factor 20
Zm00001eb148210	263.79	1.55981	0.563799	2.76661	0.00566424	0.037596	48	139	198	204	943	279
Zm00001eb397600	1621.23	1.5597	0.291725	5.34649	8.97e-08	4.64e-06	438	846	1043	2380	4021	1881	hsp5	heat shock protein5	{HSP70}
Zm00001eb041910	2199.32	1.55869	0.352837	4.41759	9.98e-06	0.000250426	610	907	1698	2804	6437	2276
Zm00001eb073250	311.004	1.55789	0.461655	3.37457	0.000739301	0.00797158	55	206	183	536	466	494	hyd4	hydroxylase4	{"Beta-carotene 3-hydroxylase "}
Zm00001eb326170	916.765	1.55741	0.306639	5.07898	3.79e-07	1.61e-05	310	336	689	1088	2448	1181
Zm00001eb324240	169256	1.55726	0.365542	4.26015	2.04e-05	0.000451127	34906	104191	103372	305353	277757	239822	umc1684
Zm00001eb116010	19849	1.55656	0.198819	7.82903	4.92e-15	1.32e-12	8719	6858	12877	32093	42750	24649	bx13	benzoxazinone synthesis13	{"2-oxoglutarate-dependent dioxygenase"}
Zm00001eb178180	828.838	1.55325	0.394308	3.93917	8.18e-05	0.0014077	462	329	361	745	2719	941
Zm00001eb126390	463.004	1.55264	0.506622	3.0647	0.00217886	0.0181353	169	254	229	494	1780	278	umc2793
Zm00001eb401190	59.5189	1.5521	0.564599	2.74904	0.00597699	0.0390711	33	28	21	45	142	111
Zm00001eb154570	112.999	1.55091	0.492648	3.14811	0.00164327	0.0146816	25	86	47	162	231	167	flz14	FCS-like zinc finger14	{"FCS-type zinc finger domain protein"}
Zm00001eb365690	4825.64	1.55005	0.226708	6.83721	8.08e-12	1.15e-09	1870	2144	2882	9536	7984	6009	glu4	beta-glucosidase4	{"beta glucosidase"}
Zm00001eb044150	438.179	1.54902	0.409486	3.78283	0.000155053	0.00234832	125	236	268	1025	781	362	hct13	hydroxycinnamoyltransferase13	{hydroxycinnamoyltransferase}
Zm00001eb348140	339.198	1.54673	0.363435	4.25586	2.08e-05	0.00045729	96	191	199	389	970	403
Zm00001eb391730	80.4984	1.54245	0.450296	3.4254	0.000613892	0.00688541	29	35	52	85	139	164
Zm00001eb330030	40506.3	1.54062	0.194722	7.9119	2.53e-15	7.07e-13	13481	19976	24906	66918	80393	53142	nhx5	Na+/H+ antiporter 5	{"Na+/H+ antiporter "}
Zm00001eb178190	945.75	1.53912	0.508121	3.02903	0.00245337	0.019881	629	296	391	590	3337	1144	eng1	endo-1,3-1,4-beta-D-glucanase1
Zm00001eb241500	26957.9	1.53607	0.290968	5.27916	1.3e-07	6.25e-06	6778	14367	18171	41956	59020	33915	pco096371
Zm00001eb095350	1705.63	1.5329	0.437946	3.5002	0.000464915	0.00554067	324	1078	1078	2200	5084	1647	cesa9	cellulose synthase9	{"cellulose synthase"}
Zm00001eb318780	1017.04	1.53288	0.331617	4.62245	3.79e-06	0.000113871	234	557	697	1604	2196	1279
Zm00001eb374210	2592.91	1.53175	0.317539	4.82383	1.41e-06	4.89e-05	888	1070	1843	4299	6871	2207	stc1	sesquiterpene cyclase1	{"monoterpene synthase26"}
Zm00001eb227750	851.114	1.52888	0.245633	6.22426	4.84e-10	4.61e-08	304	395	536	1096	2214	1039
Zm00001eb112180	2155.38	1.52846	0.5208	2.93484	0.00333723	0.0251407	908	549	1745	4888	1406	3532	npf13	nitrate transporter/peptide transporter family13	{"nitrate transporter"}
Zm00001eb227740	850.399	1.52726	0.246081	6.20633	5.42e-10	5.13e-08	304	395	536	1096	2214	1035	pmei29	pectin methylesterase inhibitor29	{"pectin methylesterase inhibitor"}
Zm00001eb312160	351.361	1.52709	0.442313	3.45252	0.000555383	0.00637674	98	213	195	278	1068	484	myb159	MYB-transcription factor 159
Zm00001eb283860	1323.92	1.52673	0.267017	5.71772	1.08e-08	7.4e-07	486	463	1008	1697	3004	1919	ga2ox6	gibberellin 2-oxidase6	{"gibberellin 2-beta-dioxygenase"}
Zm00001eb217840	101.13	1.52623	0.556566	2.74223	0.00610239	0.0396935	16	48	88	203	164	124
Zm00001eb156130	337.678	1.51622	0.372338	4.07217	4.66e-05	0.000886169	143	122	231	343	1040	384	GRMZM2G146913
Zm00001eb273370	1117.51	1.5153	0.236306	6.41243	1.43e-10	1.52e-08	361	522	761	1894	2248	1382	umc1083
Zm00001eb321900	321.147	1.514	0.286005	5.2936	1.2e-07	5.85e-06	188	132	134	521	621	434	bnlg2271
Zm00001eb006280	83.9474	1.51255	0.422061	3.58373	0.00033872	0.00431802	47	23	52	102	180	133
Zm00001eb323310	478.814	1.51039	0.52173	2.89496	0.00379205	0.0275901	111	254	347	439	1787	375
Zm00001eb351260	852.595	1.50842	0.370151	4.07516	4.6e-05	0.000876055	282	460	501	1078	2693	725
Zm00001eb381030	130.767	1.50668	0.408895	3.68477	0.00022891	0.00316498	60	75	50	207	180	230
Zm00001eb303350	3164.84	1.50642	0.285596	5.27466	1.33e-07	6.38e-06	828	1720	2130	4860	6017	4588
Zm00001eb103180	518.012	1.50493	0.308242	4.88231	1.05e-06	3.81e-05	179	331	232	762	1249	602	gcs1	generative cell specific1
Zm00001eb283230	1232.53	1.50004	0.297594	5.04055	4.64e-07	1.89e-05	539	516	749	2134	1514	2120
Zm00001eb334000	119.346	1.49959	0.382856	3.91686	8.97e-05	0.00151483	64	40	70	125	293	181
Zm00001eb335810	328.924	1.49808	0.338564	4.42482	9.65e-06	0.000244253	110	192	176	567	448	538	hb26	Homeobox-transcription factor 26
Zm00001eb021140	1538.73	1.49778	0.331504	4.51814	6.24e-06	0.000171457	360	868	1062	2568	2754	2149
Zm00001eb143400	498.613	1.49758	0.170305	8.79354	1.45e-18	6.46e-16	212	229	287	726	1097	655
Zm00001eb410960	96.2951	1.49705	0.438758	3.41201	0.000644846	0.00715417	57	34	48	109	278	110	TIDP3714
Zm00001eb317190	550.436	1.49678	0.233604	6.40733	1.48e-10	1.57e-08	224	293	280	995	1059	648	pco143515
Zm00001eb089870	193.425	1.49456	0.383398	3.8982	9.69e-05	0.00160501	93	62	131	407	275	241
Zm00001eb185400	19383.6	1.49445	0.330852	4.51697	6.27e-06	0.000172085	5400	11237	11947	40806	29757	22605	adc2	arginine decarboxylase2	{"arginine decarboxylase"}
Zm00001eb255850	4498.64	1.49433	0.395169	3.78149	0.000155892	0.00235715	1105	2426	3192	7874	5000	7994	lhcb4	light harvesting complex a/b protein4	{"light-harvesting chlorophyll complex II a/b binding protein"}
Zm00001eb021800	270.481	1.49219	0.345451	4.31953	1.56e-05	0.000364574	69	148	186	349	614	383	ofp5	OVATE-transcription factor 5
Zm00001eb015980	522.789	1.48968	0.264201	5.63844	1.72e-08	1.09e-06	261	176	334	699	958	871
Zm00001eb279580	669.76	1.48948	0.446642	3.33484	0.000853491	0.00888048	136	395	472	1342	796	998	tcptf10	TCP-transcription factor 10	{TCP}
Zm00001eb337530	1826.63	1.48855	0.228242	6.5218	6.95e-11	7.96e-09	597	940	1170	2489	4249	2389	nactf47	NAC-transcription factor 47
Zm00001eb287600	9625.34	1.48814	0.136567	10.8968	1.19e-27	1.32e-24	3833	4371	6012	14981	19655	12723
Zm00001eb180150	112.156	1.48632	0.394128	3.77117	0.000162485	0.00243551	37	50	81	198	260	106
Zm00001eb168190	117.67	1.48472	0.526048	2.82241	0.00476646	0.0329513	95	32	39	210	211	150	umc2623
Zm00001eb176380	259.866	1.48461	0.371706	3.99404	6.5e-05	0.00116295	116	120	145	359	781	215	hak4	high-affinity potassium transporter4	{"potassium high-affinity transporter"}
Zm00001eb406800	4127.88	1.48387	0.374805	3.95906	7.52e-05	0.00131396	1131	2402	2595	8471	4729	6067	IDP2353
Zm00001eb074540	55.2267	1.48226	0.460786	3.2168	0.00129629	0.0122302	18	23	42	99	88	78
Zm00001eb256310	92.0977	1.48219	0.39249	3.77637	0.00015913	0.00239337	27	49	61	142	151	148
Zm00001eb428490	265.222	1.48187	0.490285	3.02246	0.00250732	0.0202351	104	157	124	276	958	193	acs7	1-aminocyclopropane-1-carboxylate synthase7	{"1-aminocyclopropane-1-carboxylate synthase"}
Zm00001eb085970	231.653	1.48166	0.290014	5.10893	3.24e-07	1.39e-05	90	120	130	328	374	402
Zm00001eb368510	488.829	1.48075	0.205074	7.22054	5.18e-13	9.47e-11	190	217	320	653	1066	697
Zm00001eb422730	299.222	1.47736	0.319462	4.62451	3.75e-06	0.000113115	112	115	224	476	446	496
Zm00001eb280660	1276.49	1.47514	0.44287	3.33086	0.00086579	0.00896456	341	654	935	1135	4409	1238	myb106	MYB-transcription factor 106
Zm00001eb407770	141.035	1.47368	0.464352	3.17363	0.00150543	0.0137616	49	86	72	119	437	176
Zm00001eb078120	1538.51	1.47356	0.330658	4.45645	8.33e-06	0.000216458	490	769	1051	1537	4451	1918
Zm00001eb415250	980.97	1.47172	0.174476	8.43511	3.31e-17	1.16e-14	477	380	597	1540	1939	1316
Zm00001eb037010	640.705	1.46773	0.276568	5.30694	1.11e-07	5.51e-06	244	353	349	815	1725	722	dsc2	Discolored-paralog2	{"ADP-ribosylation factor GTPase activating protein"}
Zm00001eb254100	600.519	1.46662	0.311736	4.70468	2.54e-06	8.12e-05	284	206	412	1028	1451	547
Zm00001eb326540	2888.76	1.46065	0.361282	4.04296	5.28e-05	0.000979225	1230	977	2191	2712	8909	3360	rip2	ribosome-inactivating protein2	{"ribosome inactivating protein"}
Zm00001eb398550	3086.71	1.45934	0.250024	5.83681	5.32e-09	3.95e-07	1049	1566	2033	3732	7849	3951	cl3374_1
Zm00001eb393800	172.159	1.45756	0.333742	4.36734	1.26e-05	0.000303975	56	74	133	237	410	213
Zm00001eb227640	244.379	1.45648	0.436659	3.33551	0.000851432	0.00887243	46	160	164	337	514	347
Zm00001eb339470	334.142	1.45044	0.292678	4.95575	7.21e-07	2.76e-05	122	123	269	495	712	436
Zm00001eb050010	2606.13	1.44853	0.307776	4.70645	2.52e-06	8.06e-05	1776	850	1184	3658	5411	3670	brd1	brassinosteroid-deficient dwarf1	{"brassinosteroid C-6 oxidase"}
Zm00001eb138190	133.28	1.44654	0.450572	3.21045	0.00132529	0.0124443	46	37	126	165	301	192	rad51b	recombination protein51 gene b	{RAD51}
Zm00001eb422750	274.146	1.44508	0.378906	3.81384	0.000136826	0.00211754	127	82	211	447	368	465
Zm00001eb234860	515.711	1.44465	0.174103	8.29767	1.06e-16	3.45e-14	223	244	307	722	1141	679
Zm00001eb091640	629.213	1.44341	0.506599	2.84922	0.00438268	0.0307757	258	311	377	503	2494	430	invan5	invertase alkaline neutral5	{"invertase, neutral/alkaline"}
Zm00001eb291860	33.4042	1.44261	0.539807	2.67246	0.00752973	0.0463891	13	14	24	40	89	40	umc2389
Zm00001eb180490	261.145	1.44185	0.285083	5.05767	4.24e-07	1.77e-05	100	134	159	377	411	446
Zm00001eb395230	5214.67	1.43965	0.385186	3.73754	0.00018583	0.00268071	1234	3364	3320	9289	6592	8365
Zm00001eb069000	140.541	1.43675	0.494963	2.90274	0.00369913	0.0270841	50	88	72	127	475	137
Zm00001eb161110	318.748	1.43429	0.509501	2.81509	0.00487633	0.0335471	128	229	108	287	1097	298
Zm00001eb428570	1828.04	1.43414	0.261617	5.48181	4.21e-08	2.36e-06	644	1104	994	3195	2896	2586	pco101731
Zm00001eb040450	576.64	1.43247	0.372196	3.8487	0.000118748	0.00188205	170	335	374	595	1700	662
Zm00001eb232100	8331.08	1.43188	0.260364	5.49953	3.81e-08	2.16e-06	2491	4723	5507	14115	15304	10758
Zm00001eb306030	6891.01	1.4318	0.289296	4.94927	7.45e-07	2.83e-05	2005	4311	4121	10405	16067	7760	cesa7	cellulose synthase7	{"cellulose synthase"}
Zm00001eb313510	4588.93	1.43159	0.449755	3.18305	0.00145733	0.0134106	680	2799	3681	7543	8907	5815	gl1	glossy1	{"phospholipid transfer protein"}
Zm00001eb379570	69084.8	1.43123	0.390891	3.66144	0.000250799	0.00338462	14835	46855	43595	131960	101175	92885
Zm00001eb292800	1006.98	1.43121	0.477687	2.99613	0.00273433	0.021594	172	685	690	1141	2976	1057	ga2ox7	gibberellin 2-oxidase7	{"gibberellin 2-beta-dioxygenase"}
Zm00001eb235660	359.522	1.43101	0.253785	5.63867	1.71e-08	1.09e-06	175	157	209	589	546	560
Zm00001eb299510	279.074	1.42853	0.427051	3.34511	0.000822513	0.00864938	104	164	152	254	915	288
Zm00001eb406020	75.0742	1.42819	0.403999	3.53513	0.000407575	0.00499524	28	48	36	125	127	106
Zm00001eb369390	841.214	1.42524	0.422428	3.37392	0.000741047	0.00798418	454	375	428	809	2958	692	glpdh2	glycerol-3-phosphate dehydrogenase2	{"glycerol-3-phosphate dehydrogenase, cytosolic"}
Zm00001eb017280	194.787	1.42437	0.336043	4.23866	2.25e-05	0.00048873	70	115	109	375	305	245	pipk1	phosphatidylinositol 4-phosphate 5-kinase1	{"phosphatidylinositol-4-phosphate 5-kinase"}
Zm00001eb328310	2558.39	1.42424	0.436985	3.25925	0.00111709	0.0108775	459	1881	1564	4434	3871	3757
Zm00001eb107560	103224	1.42309	0.364031	3.90924	9.26e-05	0.00155386	25582	65293	67384	191367	136657	153248	lhca1	light harvesting complex A1	{"chlorophyll a/b binding protein type II LHCI"}
Zm00001eb372280	47.733	1.42288	0.497157	2.86204	0.00420923	0.0298997	26	28	16	77	84	67	myo4	myosin4	{"myosin-like protein"}
Zm00001eb333330	5046.04	1.42276	0.247475	5.74911	8.97e-09	6.29e-07	1806	2718	3171	9398	7819	6683	tlc14	TRAM/LAG/CRN8 14	{"TLC domain protein"}
Zm00001eb228780	115.875	1.42007	0.453771	3.12949	0.00175109	0.0153987	51	41	87	169	136	226	sus7	sucrose synthase7	{"sucrose synthase"}
Zm00001eb064350	1005.63	1.41865	0.363998	3.89741	9.72e-05	0.00160929	492	517	497	1119	3237	885
Zm00001eb106820	40716.9	1.41616	0.416716	3.39838	0.000677872	0.00745174	7925	28010	26803	77677	57983	55474
Zm00001eb130820	873.017	1.41609	0.285646	4.9575	7.14e-07	2.74e-05	289	472	582	1211	2253	924	bak5	brassinosteroid insensitive1-associated receptor kinase like5	{"brassinosteroid insensitive1-associated receptor kinase"}
Zm00001eb124940	382.594	1.41368	0.31113	4.54369	5.53e-06	0.000156507	114	225	249	477	747	616	B6SIX0
Zm00001eb331630	715.224	1.41123	0.286704	4.92225	8.56e-07	3.21e-05	215	435	447	1162	1243	1006	cct43	CO CO-LIKE TIMING OF CAB1 protein domain43	{"Pseudo-response regulator"}
Zm00001eb278120	1059.66	1.41099	0.26406	5.34344	9.12e-08	4.69e-06	319	554	775	1612	2074	1434	aaap47	amino acid/auxin permease47	{"amino acid/auxin permease"}
Zm00001eb267860	1771.16	1.4085	0.169229	8.32303	8.57e-17	2.82e-14	806	905	975	2832	3056	2543
Zm00001eb220070	435.39	1.40526	0.316101	4.44562	8.76e-06	0.000225635	277	150	230	675	685	688
Zm00001eb124800	625.879	1.40357	0.257436	5.45213	4.98e-08	2.73e-06	225	288	463	985	1019	953	mtl8	metallothionein8	{metallothionein}
Zm00001eb156150	7663.24	1.40294	0.296972	4.72416	2.31e-06	7.45e-05	2873	3706	5313	7688	21812	9352	gst20	glutathione transferase20	{"glutathione S-transferase subunit 20"}
Zm00001eb013430	8966.42	1.40016	0.491919	2.84632	0.0044228	0.0310416	4990	1770	7351	11383	9222	19737	asn3	asparagine synthetase3	{"asparagine synthetase"}
Zm00001eb238560	717.072	1.39959	0.360826	3.87887	0.000104944	0.00170634	424	277	387	652	2123	879
Zm00001eb099470	1059.1	1.3981	0.333478	4.19249	2.76e-05	0.000579181	258	611	794	1466	2257	1431	bhlh88	bHLH-transcription factor 88	{"bHLH transcription factor"}
Zm00001eb258940	1092.82	1.39751	0.225334	6.20197	5.58e-10	5.26e-08	414	580	693	1528	2645	1248
Zm00001eb016370	303.129	1.39653	0.27397	5.09739	3.44e-07	1.48e-05	111	175	180	438	720	342	sweet16	sugars will eventually be exported transporter16	{sweet}
Zm00001eb291370	119.24	1.39635	0.377576	3.69819	0.000217145	0.00303421	60	56	66	227	254	104
Zm00001eb366360	463.521	1.39432	0.322763	4.31995	1.56e-05	0.000364444	185	285	235	597	1275	471
Zm00001eb379120	584.11	1.3921	0.291734	4.77181	1.83e-06	6.12e-05	176	338	396	734	1175	902	d3	dwarf plant3	{"ent-kaurenoic acid oxidase"}
Zm00001eb291130	72.1604	1.39161	0.407182	3.41768	0.000631583	0.00703446	34	28	50	94	118	127	IDP8349
Zm00001eb026700	215.074	1.39046	0.308802	4.50275	6.71e-06	0.000182191	105	79	151	394	413	232	adh4	alcohol dehydrogenase4	{"alcohol dehydrogenase"}
Zm00001eb125730	278.154	1.39035	0.391643	3.55005	0.000385155	0.0047734	87	130	223	451	343	483	cl13428_1
Zm00001eb040550	1443.5	1.38948	0.318739	4.35931	1.3e-05	0.000314232	700	686	829	1550	4412	1448	Zm00001d032079
Zm00001eb104740	212.232	1.38804	0.31258	4.44059	8.97e-06	0.000230115	67	120	144	265	440	320
Zm00001eb106810	55158.3	1.38691	0.406009	3.41596	0.000635576	0.00706836	11393	39440	35034	98735	78276	80029
Zm00001eb052470	1195.94	1.38681	0.323873	4.28194	1.85e-05	0.000418145	349	524	1042	1855	2682	1333	umc2047
Zm00001eb159180	6148.27	1.38629	0.298093	4.65053	3.31e-06	0.000101513	3566	2955	2750	6593	16907	7434	csu845
Zm00001eb184360	100.9	1.38556	0.292796	4.73216	2.22e-06	7.23e-05	46	47	63	151	190	142
Zm00001eb044650	524.604	1.38441	0.474188	2.91955	0.00350541	0.0260875	162	359	285	1026	430	893	pcr2	protochlorophyllide reductase2	{"protochlorophyllide reductase"}
Zm00001eb010960	132.016	1.3839	0.373534	3.70488	0.000211492	0.00297102	72	42	92	148	315	186
Zm00001eb025540	578.602	1.38322	0.280489	4.93148	8.16e-07	3.08e-05	248	290	359	741	1586	591
Zm00001eb129600	79.7494	1.38092	0.360216	3.83358	0.000126291	0.00197777	38	33	53	134	129	113	umc2263
Zm00001eb037770	91.9464	1.38084	0.400279	3.44969	0.000561221	0.00643308	41	41	61	133	125	166
Zm00001eb032850	902.742	1.37943	0.412468	3.34433	0.000824827	0.00866712	502	445	424	765	3047	891	vq9	VQ motif-transcription factor9	{"VQ motif-transcription factor"}
Zm00001eb278510	5389.28	1.37904	0.300147	4.59453	4.34e-06	0.000127873	1614	3135	3714	9350	7842	7928	IDP62
Zm00001eb387780	15930.2	1.37851	0.156857	8.78837	1.52e-18	6.65e-16	6266	8343	10214	23781	32702	20531	prdx2	peroxiredoxin2	{peroxiredoxin}
Zm00001eb124930	90.3862	1.37592	0.415499	3.31149	0.000928	0.00945629	28	38	79	119	201	121
Zm00001eb328010	686.699	1.37531	0.38973	3.52888	0.00041733	0.00507651	194	377	518	1233	781	1118	prh2	protein phosphatase homolog2	{"? protein phosphatase"}
Zm00001eb076740	831.641	1.37344	0.398864	3.44337	0.000574508	0.00655006	274	561	449	807	2593	868
Zm00001eb248930	12884.8	1.37341	0.272121	5.04707	4.49e-07	1.84e-05	4721	6594	8963	15508	35252	14026	hb41	Homeobox-transcription factor 41
Zm00001eb205090	1992.61	1.37197	0.202289	6.78222	1.18e-11	1.59e-09	851	860	1431	3190	3338	2870	prh116	protein phosphatase homolog116	{"serine/threonine specific protein phosphatase"}
Zm00001eb163510	1341.09	1.37101	0.25488	5.37904	7.49e-08	3.96e-06	790	541	733	2246	2939	1371	pat18	protein S-acyltransferase18	{"protein s-acyltransferase"}
Zm00001eb405450	195.135	1.37079	0.354112	3.87105	0.000108366	0.00174452	107	115	72	287	329	302	myb69	MYB-transcription factor 69
Zm00001eb012160	487.693	1.37021	0.386076	3.54906	0.000386606	0.00478877	118	240	430	775	766	742
Zm00001eb277540	3219.79	1.36601	0.245789	5.55768	2.73e-08	1.62e-06	1428	1732	1836	4086	8619	3421
Zm00001eb185250	4492.6	1.3657	0.314998	4.33559	1.45e-05	0.000343442	1412	2786	2849	5312	12304	4942	pal5	phenylalanine ammonia lyase5	{"phenylalanine ammonia lyase"}
Zm00001eb145750	1928.9	1.3655	0.300285	4.54737	5.43e-06	0.000154591	733	1255	986	2274	3264	3490	sweet1a	sugars will eventually be exported transporter1a	{sweet}
Zm00001eb334490	945.965	1.36336	0.438553	3.10877	0.00187868	0.0162385	203	617	685	1798	1114	1414
Zm00001eb312070	228.282	1.36308	0.464932	2.93179	0.00337016	0.0253339	81	126	153	158	720	289
Zm00001eb198560	473.983	1.36277	0.424793	3.20809	0.00133619	0.0125211	136	357	240	627	1347	426
Zm00001eb177120	329.854	1.36171	0.362146	3.76013	0.000169827	0.00251419	98	158	275	610	489	441	pme15	pectin methylesterase15	{pectinesterase}
Zm00001eb080840	124602	1.36125	0.312519	4.35573	1.33e-05	0.000318587	36144	76788	84015	216282	178203	183549	gpa1	glyceraldehyde-3-phosphate dehydrogenase1	{"glyceraldehyde-3-phosphate dehydrogenase (NADP+) (phosphorylating)"}
Zm00001eb424620	906.682	1.36086	0.35679	3.81418	0.000136634	0.00211576	447	422	546	847	2878	933
Zm00001eb059270	166.822	1.36077	0.441122	3.0848	0.00203688	0.0172498	50	95	120	357	310	136	umc161a
Zm00001eb119920	1345.08	1.36022	0.218597	6.22249	4.89e-10	4.65e-08	676	485	969	2005	2564	1851
Zm00001eb343260	3562.32	1.35968	0.256217	5.30676	1.12e-07	5.51e-06	1611	1641	2356	4485	9756	3652
Zm00001eb207130	56529	1.3589	0.369141	3.68125	0.000232091	0.00319771	13269	38891	37197	98401	82737	81638
Zm00001eb122360	486.891	1.3571	0.299017	4.53853	5.66e-06	0.000159031	206	236	327	549	1358	540
Zm00001eb188420	104.708	1.35436	0.362122	3.74007	0.000183968	0.00266637	41	70	51	137	214	151
Zm00001eb254450	20977.5	1.35386	0.315735	4.28798	1.8e-05	0.000409283	6028	11495	16154	36098	29941	31110
Zm00001eb313300	97.3614	1.35325	0.333056	4.06312	4.84e-05	0.000914926	41	57	54	130	224	121
Zm00001eb065260	246.211	1.3527	0.27947	4.84023	1.3e-06	4.54e-05	117	89	187	386	504	297	cl64927_1a
Zm00001eb245320	31035.6	1.35042	0.385565	3.50245	0.000461	0.00550351	7538	22222	19244	58939	41791	42568
Zm00001eb323100	383.328	1.34839	0.271339	4.96938	6.72e-07	2.62e-05	143	178	294	456	836	559	xth9	xyloglucan endo-transglycosylase/hydrolase9	{"xyloglucan endo-transglycosylase/hydrolase"}
Zm00001eb332330	108.913	1.34776	0.403922	3.33669	0.000847813	0.00885341	36	63	74	109	231	182	IDP8319
Zm00001eb319710	1716.18	1.3472	0.224751	5.99418	2.05e-09	1.69e-07	632	916	1183	2475	3970	1948	umc56
Zm00001eb043480	12052.9	1.34572	0.354633	3.79468	0.000147831	0.00225377	4257	7723	6945	9819	33630	16708	IDP6640
Zm00001eb289670	38.0844	1.3443	0.496772	2.70607	0.00680847	0.0430792	16	20	24	56	56	64
Zm00001eb192180	211.72	1.34412	0.295731	4.54509	5.49e-06	0.000155907	87	135	108	300	481	250
Zm00001eb216660	42.614	1.34194	0.476945	2.81362	0.00489873	0.033605	22	24	20	56	72	71
Zm00001eb308690	2457.03	1.34083	0.219623	6.10513	1.03e-09	9.19e-08	862	1391	1663	3651	4431	3524
Zm00001eb228330	3765.19	1.34015	0.27961	4.79291	1.64e-06	5.61e-05	1177	2095	2783	6451	5928	5196
Zm00001eb330460	37325.2	1.33968	0.37827	3.5416	0.000397701	0.00489377	8558	25898	25203	67118	54564	51422	csu27
Zm00001eb273940	166.599	1.33831	0.350303	3.82042	0.000133223	0.00207457	54	106	104	215	291	275
Zm00001eb255120	10905.3	1.33728	0.321647	4.15761	3.22e-05	0.000657091	2872	6498	8246	18709	17752	14607	cl61634_1
Zm00001eb335560	149.265	1.33602	0.425065	3.1431	0.00167167	0.0148871	43	77	123	181	410	156
Zm00001eb243130	194.285	1.33492	0.405659	3.29076	0.000999182	0.0100263	56	144	106	242	484	230	his303	histone303	{"histone 3"}
Zm00001eb042530	3705.92	1.33427	0.288538	4.62425	3.76e-06	0.000113136	1144	2212	2590	5370	5813	6008
Zm00001eb037040	344.881	1.33344	0.320723	4.15762	3.22e-05	0.000657091	183	102	272	472	677	493	ereb119	AP2-EREBP-transcription factor 119
Zm00001eb023600	1671.29	1.33146	0.256272	5.19552	2.04e-07	9.29e-06	557	856	1296	2770	3236	1973	npf2	nitrate transporter/peptide transporter family2	{"nitrate transporter"}
Zm00001eb188610	224.155	1.32729	0.273769	4.84821	1.25e-06	4.41e-05	88	107	167	301	518	272
Zm00001eb122210	81.9172	1.32638	0.394796	3.35965	0.000780422	0.00829518	28	54	48	100	172	120
Zm00001eb244050	1566.62	1.32613	0.219881	6.03115	1.63e-09	1.37e-07	570	825	1132	2491	2735	2141	IDP6910
Zm00001eb438780	898.61	1.32416	0.20024	6.61286	3.77e-11	4.51e-09	344	490	608	1202	1861	1237
Zm00001eb216220	140.845	1.32251	0.484935	2.7272	0.00638746	0.0410835	45	95	84	228	140	260
Zm00001eb412360	217.045	1.32211	0.33952	3.89404	9.86e-05	0.00162692	108	74	170	289	352	366
Zm00001eb158620	155.624	1.32123	0.439228	3.00807	0.00262908	0.0209364	84	92	66	130	436	208	Zm00001d044075
Zm00001eb122700	285.232	1.32122	0.429301	3.0776	0.00208673	0.0175736	72	114	293	446	491	401	si606055f01
Zm00001eb260140	28140.4	1.31563	0.375087	3.50754	0.000452275	0.00541808	6563	19913	18993	49641	41732	38712	fdx1	ferredoxin1	{ferredoxin}
Zm00001eb138350	4587.03	1.31458	0.423918	3.10102	0.00192857	0.0165507	1245	3039	3133	10192	4730	5783
Zm00001eb130520	521.053	1.31434	0.259982	5.05549	4.29e-07	1.78e-05	200	314	319	767	826	820
Zm00001eb384940	463.751	1.3109	0.406016	3.2287	0.00124355	0.0118566	148	158	476	585	1152	537
Zm00001eb075940	24035.8	1.30952	0.263929	4.96165	6.99e-07	2.7e-05	7611	12664	19212	39277	45057	29457	abcg11	ABC transporter G family member 11	{"ABC transporter G family protein"}
Zm00001eb157640	2461.11	1.30942	0.313347	4.17882	2.93e-05	0.00060839	984	1364	1618	4366	2787	3934	cl26679_1
Zm00001eb327310	129.671	1.307	0.34767	3.7593	0.000170389	0.00251826	56	72	80	132	268	215
Zm00001eb434590	306.855	1.30618	0.290545	4.49561	6.94e-06	0.000186777	132	196	159	374	740	380
Zm00001eb022150	46.9471	1.3061	0.47608	2.74344	0.00607986	0.0395936	21	26	28	60	70	85
Zm00001eb332050	36674.5	1.30513	0.295354	4.41888	9.92e-06	0.000249163	11265	19576	29597	49138	90132	40266	kin1	knotted1 induced1
Zm00001eb055750	119.545	1.30117	0.425156	3.06046	0.00220996	0.0183004	75	64	48	124	315	149
Zm00001eb116210	597.558	1.30085	0.255675	5.0879	3.62e-07	1.54e-05	312	314	325	1088	889	782
Zm00001eb384690	846.455	1.29915	0.226187	5.74373	9.26e-09	6.48e-07	349	487	529	996	1955	1136
Zm00001eb030110	721.59	1.29859	0.255242	5.08766	3.63e-07	1.54e-05	257	381	545	1002	1236	1120	AY112092
Zm00001eb392390	1050.76	1.29739	0.302038	4.29546	1.74e-05	0.000398335	422	619	655	1190	2947	1100	pco068745
Zm00001eb304070	793.45	1.29735	0.406348	3.1927	0.0014095	0.0130882	271	413	624	655	2492	874	GRMZM5G892627
Zm00001eb042160	1049.44	1.29661	0.34054	3.8075	0.000140376	0.00216159	680	399	596	1192	2996	1059
Zm00001eb014490	383.859	1.29623	0.309914	4.18256	2.88e-05	0.000600062	134	170	335	564	853	435	AY110240
Zm00001eb090200	955.292	1.29564	0.260761	4.9687	6.74e-07	2.62e-05	452	515	569	1201	2542	982
Zm00001eb146750	1954.2	1.2948	0.352808	3.66999	0.000242564	0.00329928	587	1357	1219	3428	2492	2948	pco073762
Zm00001eb040610	255.879	1.29454	0.260705	4.96552	6.85e-07	2.66e-05	111	139	164	291	533	391	saur4	small auxin up RNA4	{"small auxin upregulated RNA (SAUR) protein"}
Zm00001eb037280	3881.65	1.29304	0.286166	4.5185	6.23e-06	0.000171445	1190	2380	2792	6231	6170	5556
Zm00001eb060840	642.994	1.2923	0.302542	4.27147	1.94e-05	0.000434363	193	345	529	980	1137	891
Zm00001eb300170	607.841	1.29197	0.274869	4.70033	2.6e-06	8.27e-05	213	341	443	775	1472	712
Zm00001eb417240	297.116	1.29042	0.323718	3.98624	6.71e-05	0.00119642	123	105	269	421	617	379	AY111178
Zm00001eb213200	2567.04	1.29015	0.366809	3.51722	0.000436095	0.00525845	1396	1242	1484	2407	8339	2362
Zm00001eb325650	2167.37	1.28861	0.227068	5.67498	1.39e-08	9.06e-07	822	1097	1654	3595	3628	2866
Zm00001eb054990	883.259	1.28796	0.292088	4.40951	1.04e-05	0.000257658	376	400	681	937	2355	1059	gln2	glutamine synthetase2	{"glutamate-ammonia ligase, cytosol"}
Zm00001eb398750	13871.2	1.28736	0.141042	9.12747	7.01e-20	3.73e-17	6444	6833	9318	18954	30294	17257	kcs9	3-ketoacyl-CoA synthase9	{"3-ketoacyl-CoA synthase"}
Zm00001eb089340	8213.72	1.28591	0.311339	4.13027	3.62e-05	0.000726391	2904	3518	7367	14010	11517	11993
Zm00001eb409450	2102.79	1.28523	0.222484	5.77673	7.62e-09	5.48e-07	961	1206	1225	2590	5222	2446	pco087321
Zm00001eb023880	259.445	1.28468	0.326192	3.93842	8.2e-05	0.00140905	106	147	170	345	692	246	snrkII3	SnRK2 serine threonine protein kinase3	{"SnRK2 protein kinase"}
Zm00001eb078640	3926.57	1.28365	0.168518	7.6173	2.59e-14	6.12e-12	1707	1991	2731	5681	8584	4579
Zm00001eb403750	132.769	1.28291	0.32508	3.94645	7.93e-05	0.00137205	53	61	106	203	289	146	mads1	MADS1	{"Transcription factor (MADS box)"}
Zm00001eb293410	50.4395	1.28191	0.430695	2.97636	0.00291688	0.0226492	20	31	31	72	114	57
Zm00001eb258830	135.833	1.2815	0.484861	2.64303	0.00821672	0.0494525	116	48	48	199	293	158
Zm00001eb213770	148.295	1.28107	0.474306	2.70093	0.00691449	0.0435232	36	103	105	252	183	234
Zm00001eb158640	2853.21	1.28012	0.187402	6.83087	8.44e-12	1.2e-09	1233	1339	2137	3801	5311	4245
Zm00001eb288550	1311.35	1.2799	0.355501	3.60026	0.000317894	0.00411712	436	744	990	2431	1470	1980
Zm00001eb159660	171.996	1.27923	0.473073	2.7041	0.00684901	0.0432466	115	42	125	337	332	149
Zm00001eb207400	122.282	1.27895	0.387582	3.29982	0.000967452	0.00978611	48	54	102	132	314	152	saur45	small auxin up RNA45	{"small auxin upregulated RNA (SAUR) protein"}
Zm00001eb009080	778.077	1.27783	0.235964	5.41536	6.12e-08	3.31e-06	326	344	623	1162	1314	1133
Zm00001eb123370	545.362	1.27776	0.218114	5.85821	4.68e-09	3.51e-07	276	238	380	649	1152	789
Zm00001eb146510	43821.7	1.27775	0.240069	5.32244	1.02e-07	5.17e-06	15340	25646	31223	71335	71388	60105	psbs1	photosystem II subunit PsbS1
Zm00001eb112260	36111.4	1.27701	0.401686	3.17912	0.00147725	0.0135488	8446	24235	27287	69322	44978	49208	lhcb5	light harvesting chlorophyll a/b binding protein5
Zm00001eb035650	111.206	1.27686	0.357649	3.57014	0.00035679	0.00449083	36	64	84	180	209	135	Zm00001d031523
Zm00001eb124420	521.016	1.2758	0.407169	3.13335	0.00172823	0.0152386	117	385	356	899	928	614
Zm00001eb318460	746.837	1.27495	0.265574	4.80075	1.58e-06	5.44e-05	258	483	481	1073	1629	875
Zm00001eb011940	20352.8	1.2738	0.305874	4.16446	3.12e-05	0.000641016	5877	12858	15001	33931	31935	27943	fbp2	fructose bisphosphatase2	{fructose-bisphosphatase}
Zm00001eb125520	103.202	1.27313	0.441825	2.88152	0.00395758	0.0285526	70	32	66	104	249	145	myb137	MYB-transcription factor 137
Zm00001eb002390	103.188	1.27289	0.36911	3.44853	0.000563642	0.00645815	40	44	89	147	230	119	fsgt1	flower-specific gamma-thionin1
Zm00001eb397010	530.156	1.27152	0.309169	4.11269	3.91e-05	0.000771112	188	336	345	985	781	669
Zm00001eb281630	1791.61	1.26965	0.342225	3.71	0.000207263	0.00292871	655	893	1448	3580	2098	2393	phos4	phosphate transporter4	{"PHO1-like phosphate transporter","SPX domain-containing membrane protein"}
Zm00001eb083840	5332.54	1.26892	0.260125	4.87814	1.07e-06	3.87e-05	1995	3206	3570	7385	7987	8935	php10012
Zm00001eb298480	93.9473	1.26649	0.462402	2.73894	0.0061637	0.0399888	35	39	85	118	260	88	hsp3	heat shock protein3	{"HSP70, mitochondrial"}
Zm00001eb372150	208.052	1.26484	0.280594	4.50773	6.55e-06	0.00017887	74	120	151	290	431	266
Zm00001eb327110	507.566	1.26457	0.464661	2.72148	0.00649901	0.0416651	114	309	435	485	1503	547
Zm00001eb397930	378.585	1.26272	0.261046	4.83717	1.32e-06	4.61e-05	144	203	283	603	792	409
Zm00001eb096870	81938	1.262	0.368153	3.42791	0.000608243	0.00684051	19575	58226	58478	136617	122572	115747	pet9	photosynthetic electron transport9	{"photosynthetic electron transport protein (PET)"}
Zm00001eb033470	3658.86	1.26086	0.260391	4.84217	1.28e-06	4.53e-05	1536	1965	2555	6477	4822	5261	cp33c	chloroplast RNA-binding protein33c
Zm00001eb158810	16485.4	1.26007	0.435264	2.89495	0.00379221	0.0275901	3489	13156	10569	32846	22993	19482	cah1	carbonic anhydrase1	{"carbonic anhydrase"}
Zm00001eb071050	6597.41	1.25985	0.358767	3.5116	0.000445419	0.00534987	1971	4479	4474	10218	16779	5361	si707071g02a
Zm00001eb362560	10209.3	1.2597	0.33112	3.80435	0.000142176	0.00218322	2660	6512	7953	16003	16537	14483	ndho1	NADH-plastoquinone oxidoreductase1	{"NADH-plastoquinone oxidoreductase, chloroplast"}
Zm00001eb018600	424.434	1.25957	0.335488	3.75444	0.00017373	0.00255011	152	258	293	814	818	378	kcs39	3-ketoacyl-CoA synthase39	{"3-ketoacyl-CoA synthase"}
Zm00001eb272720	149.978	1.25732	0.360837	3.48446	0.000493133	0.0057994	75	69	104	303	254	143
Zm00001eb327230	84.8008	1.25591	0.431596	2.90993	0.00361508	0.0266595	28	56	56	133	117	134	ca2p15	CCAAT-HAP2-transcription factor 215	{"NF-YA, CCAAT-box binding protein subunit A"}
Zm00001eb183110	564.118	1.2558	0.277359	4.52772	5.96e-06	0.000165372	361	221	339	801	897	886
Zm00001eb107550	260.952	1.25419	0.338406	3.70618	0.000210409	0.00295954	152	137	134	326	706	253
Zm00001eb322850	612.648	1.25189	0.226517	5.5267	3.26e-08	1.89e-06	267	331	417	944	939	917
Zm00001eb167740	8411.86	1.25064	0.207248	6.03453	1.59e-09	1.35e-07	3211	4716	6121	13666	15293	10307	kcs3	3-ketoacyl-CoA synthase3	{"3-ketoacyl-CoA synthase"}
Zm00001eb021270	1478.55	1.2496	0.197693	6.32093	2.6e-10	2.62e-08	671	719	1076	2218	2374	2192	tre1	trehalase1	{trehalase}
Zm00001eb318990	4067.3	1.24908	0.348078	3.58852	0.000332561	0.00426407	1420	2624	2707	4568	11982	3749
Zm00001eb030470	288.903	1.24886	0.226078	5.52404	3.31e-08	1.91e-06	152	149	173	443	473	413
Zm00001eb101810	158.912	1.24677	0.364348	3.42191	0.000621827	0.00694059	74	75	116	274	193	245
Zm00001eb184400	106.754	1.24674	0.314858	3.95969	7.5e-05	0.00131131	45	51	83	155	191	150
Zm00001eb289190	1696.13	1.24651	0.299103	4.16749	3.08e-05	0.0006335	609	1160	1029	2756	3793	1593
Zm00001eb393150	2003.71	1.24572	0.202511	6.15137	7.68e-10	7.07e-08	843	1055	1452	2579	4627	2402	ncp3	nine complex protein3	{"ABP9-interacting protein"}
Zm00001eb220750	249.025	1.24418	0.460245	2.70329	0.00686558	0.0433215	56	170	195	256	663	298	umc2035
Zm00001eb076600	2978.89	1.24411	0.278543	4.46649	7.95e-06	0.000208797	1448	1613	1857	3058	8283	3329
Zm00001eb319620	240.027	1.24407	0.337303	3.68827	0.00022578	0.00313386	88	169	138	399	499	242	myb152	MYB-transcription factor 152
Zm00001eb211020	171.576	1.24199	0.36743	3.38021	0.000724296	0.00784346	54	90	148	289	271	228	si687007d06
Zm00001eb414570	1219.32	1.24182	0.378006	3.28518	0.00101918	0.0101753	433	880	693	2307	1329	1786
Zm00001eb414360	711.897	1.24164	0.324087	3.83119	0.000127527	0.00199487	278	421	489	902	1974	641	xth7	xyloglucan endo-transglycosylase/hydrolase7	{"xyloglucan endo-transglycosylase/hydrolase"}
Zm00001eb101660	56077.8	1.24132	0.364004	3.41017	0.000649216	0.00719398	13431	40650	40063	94236	90758	72970
Zm00001eb167360	153.615	1.24128	0.433341	2.86445	0.00417733	0.0297266	46	75	143	161	400	187	pmi2	phosphomannose isomerase2	{"phosphomannose isomerase"}
Zm00001eb353470	104.728	1.23821	0.30979	3.99692	6.42e-05	0.00115263	48	62	63	170	185	131	gata32	C2C2-GATA-transcription factor 32
Zm00001eb034050	496.001	1.2368	0.268134	4.61262	3.98e-06	0.000118364	167	305	362	682	995	653	hsp8	heat shock protein8	{"small heat shock proteins"}
Zm00001eb411910	535.456	1.23564	0.44014	2.80737	0.00499471	0.0341025	193	422	260	571	1650	466	xth2	xyloglucan endo-transglycosylase/hydrolase2	{"xyloglucan endo-transglycosylase/hydrolase"}
Zm00001eb106430	28435.1	1.23444	0.432927	2.85139	0.00435288	0.0306287	5980	22552	19140	53800	37546	37054
Zm00001eb314900	55070.6	1.23276	0.272595	4.5223	6.12e-06	0.000169053	18328	31797	43330	93567	86057	72413	abh4	abscisic acid 8'-hydroxylase4	{"(+)-abscisic acid 8' hydroxylase"}
Zm00001eb025430	68.8113	1.23267	0.432285	2.85151	0.00435117	0.0306287	24	32	62	89	157	83
Zm00001eb089130	211.507	1.23223	0.401528	3.06885	0.00214884	0.0179612	71	102	190	374	263	311
Zm00001eb228370	111.243	1.23195	0.387497	3.17926	0.00147652	0.0135467	53	54	80	120	306	120
Zm00001eb108760	453.979	1.23057	0.251087	4.90097	9.54e-07	3.51e-05	189	239	338	619	1072	491	cadtfr6	CCAAT-DR1-transcription factor 6	{"NF-YB, CCAAT-box binding protein subunit B"}
Zm00001eb389050	1923.35	1.22719	0.210926	5.81809	5.95e-09	4.36e-07	895	1157	1137	2651	4474	2093	cer2	eceriferum2	{"fatty acid hydroxylase"}
Zm00001eb268360	49995.1	1.22639	0.410628	2.98662	0.00282075	0.0221185	11071	41623	30842	87165	78018	63519	ploc1	plastocyanin homolog1	{"? plastocyanin"}
Zm00001eb203130	116.4	1.22548	0.305781	4.00772	6.13e-05	0.00110913	55	52	90	147	240	160	gpm353
Zm00001eb015950	5007.16	1.2247	0.458457	2.67136	0.00755457	0.0464593	1049	4242	3082	9256	5993	7102	C0P7G8
Zm00001eb185500	366.056	1.22236	0.254999	4.79361	1.64e-06	5.6e-05	143	198	280	602	617	467
Zm00001eb112680	598.569	1.22103	0.309999	3.9388	8.19e-05	0.0014077	308	360	320	601	1610	706	bhlh41	bHLH-transcription factor 41
Zm00001eb353580	3455.2	1.22079	0.204034	5.98328	2.19e-09	1.78e-07	1402	1756	2730	5476	6210	4325	Zm00001d010798
Zm00001eb428780	165.17	1.2207	0.310833	3.92721	8.59e-05	0.00146138	61	94	125	247	267	241
Zm00001eb117370	1305.44	1.22033	0.39274	3.10721	0.00188864	0.0162751	308	872	1057	2422	2012	1536	cyp20	cytochrome P-450 20	{"cytochrome P450 CYP92"}
Zm00001eb322600	58784	1.22003	0.313807	3.88785	0.000101137	0.00166205	18162	40718	40276	101862	85421	79214	atpc2	ATP synthase chloroplast subunit2	{"ATP synthase, gamma subunit, chloroplast"}
Zm00001eb306070	89277	1.21972	0.356553	3.42086	0.000624231	0.0069618	22169	64412	64966	143475	139870	123715	pet8	photosynthetic electron transport8	{"photosynthetic electron transport protein (PET)"}
Zm00001eb235800	263.019	1.21942	0.333391	3.65764	0.000254552	0.00343191	152	112	177	241	582	416	hsp29	heat shock protein29	{"small heat shock proteins"}
Zm00001eb301210	23246.7	1.21928	0.325376	3.7473	0.00017875	0.00260992	6567	15060	18045	40413	35505	30029	pco087551
Zm00001eb333780	129.302	1.21702	0.304739	3.99365	6.51e-05	0.00116413	53	81	83	188	275	148
Zm00001eb047550	773.663	1.21634	0.270906	4.4899	7.13e-06	0.00019093	386	420	489	1033	2012	722
Zm00001eb005920	3487.68	1.21623	0.183439	6.63013	3.35e-11	4.06e-09	1462	2070	2339	5111	7262	4062	lox9	lipoxygenase9	{"linoleate 13S-lipoxygenase"}
Zm00001eb132480	284.594	1.21512	0.360008	3.37525	0.000737489	0.00795514	100	216	157	420	423	443
Zm00001eb125360	381.854	1.21482	0.267429	4.54258	5.56e-06	0.000157118	176	165	312	603	596	540
Zm00001eb193790	1043.07	1.21274	0.283031	4.28484	1.83e-05	0.000413747	357	614	812	1789	1630	1340	tu1	tunicate1	{MADS19}
Zm00001eb050470	2965.85	1.21269	0.137205	8.83854	9.7e-19	4.62e-16	1428	1481	2109	3985	5742	4070
Zm00001eb257130	1073.69	1.21259	0.307055	3.9491	7.84e-05	0.00136037	368	645	820	1211	2753	1230	hsp28	heat shock protein28	{"small heat shock proteins"}
Zm00001eb120020	512.591	1.21258	0.28504	4.25407	2.1e-05	0.00046025	170	345	352	736	935	699
Zm00001eb140400	731.895	1.21216	0.341211	3.55253	0.000381551	0.00473768	244	559	419	1150	1614	718	umc2127
Zm00001eb263790	224.231	1.21119	0.450141	2.69069	0.00713043	0.0444646	54	143	190	362	285	353
Zm00001eb394210	1019.42	1.21085	0.264898	4.57101	4.85e-06	0.000140548	357	691	672	1488	2120	1190	ftfh1	flavonoid 3',5'-hydroxylase1	{"flavonoid 3',5'-hydroxylase"}
Zm00001eb173080	129.307	1.21059	0.32172	3.76288	0.00016797	0.00249204	66	66	86	151	321	150
Zm00001eb036930	14587.5	1.21045	0.318344	3.80234	0.000143337	0.00219617	4650	6469	14498	20741	30727	17266	pap15	purple acid phosphatase15	{"purple acid phosphatase"}
Zm00001eb309740	746.844	1.20971	0.3266	3.70394	0.000212279	0.00297675	211	519	542	1000	1439	1031
Zm00001eb249520	778.894	1.20821	0.322802	3.74288	0.00018192	0.0026436	257	495	577	1206	1813	714
Zm00001eb220080	325.642	1.20745	0.359087	3.36255	0.000772271	0.00824342	233	101	212	474	512	492
Zm00001eb013790	241.54	1.20573	0.321227	3.75349	0.000174386	0.00255578	100	160	145	282	404	412
Zm00001eb024240	311.82	1.20452	0.225545	5.34051	9.27e-08	4.75e-06	160	144	226	481	635	348
Zm00001eb249400	75.5011	1.20431	0.435459	2.76562	0.0056815	0.0376834	38	43	46	89	210	71
Zm00001eb162570	7681.12	1.20388	0.229336	5.24943	1.53e-07	7.23e-06	3056	5030	4863	10922	17065	8451	npf7	nitrate transporter/peptide transporter family7	{"nitrate transporter"}
Zm00001eb442430	429.508	1.20358	0.420107	2.86493	0.00417097	0.0296997	111	281	349	754	517	637
Zm00001eb157830	320.228	1.20337	0.282324	4.26237	2.02e-05	0.000447724	150	186	204	363	814	367
Zm00001eb294960	208.664	1.20297	0.262447	4.58367	4.57e-06	0.000133558	89	102	167	281	386	297
Zm00001eb403860	95.5881	1.20246	0.403677	2.97877	0.0028941	0.02254	44	44	76	88	217	146
Zm00001eb103700	572.355	1.20199	0.29006	4.14394	3.41e-05	0.00069242	290	330	340	663	1540	585	aro2	armadillo repeat only2	{"armadillo domain protein"}
Zm00001eb127150	1257.44	1.20197	0.342934	3.50497	0.000456661	0.00545643	330	748	1112	1928	2413	1511	IDP664
Zm00001eb086370	1081.75	1.20178	0.366543	3.27869	0.00104291	0.0103448	725	370	731	1092	3081	1139	bhlh144	bHLH-transcription factor 144
Zm00001eb409090	4236.61	1.19948	0.2975	4.03186	5.53e-05	0.00101572	1306	2864	3077	6203	6797	6248	gcsh1	glycine cleavage system protein H1	{"glycine cleavage system H protein"}
Zm00001eb060890	1666.71	1.19946	0.280418	4.2774	1.89e-05	0.000425373	558	839	1513	2355	3203	2180	tsah1	tryptophan synthase A homolog1	{"indole-3-glycerol phosphate lyase"}
Zm00001eb100140	7566.89	1.19897	0.264053	4.54065	5.61e-06	0.000158086	2846	4617	5461	10973	10824	12141
Zm00001eb291670	24808.9	1.19833	0.335634	3.57035	0.000356509	0.00449083	7558	16393	18639	43046	31784	35819	pgk1	phosphoglycerate kinase1	{"phosphoglycerate kinase"}
Zm00001eb330550	3135.35	1.19789	0.335992	3.56524	0.000363525	0.00455643	820	2190	2383	4674	6243	3725	pco073925
Zm00001eb379090	499.359	1.19606	0.237518	5.03566	4.76e-07	1.93e-05	200	287	368	729	1077	551
Zm00001eb040440	303.481	1.19541	0.274999	4.34697	1.38e-05	0.00032957	128	195	190	519	567	324	mmp213
Zm00001eb014970	2105.2	1.19524	0.257374	4.64399	3.42e-06	0.000104089	777	1219	1628	2988	4850	2190	yige1	yige1	{YIGE1}
Zm00001eb048090	531.793	1.19473	0.197101	6.0615	1.35e-09	1.16e-07	305	265	325	785	895	748
Zm00001eb254540	2993.59	1.19401	0.256915	4.64747	3.36e-06	0.000102458	1142	1616	2417	5323	4826	3526	nip2a	NOD26-like membrane intrinsic protein2	{NIP2,"silicon transporter"}
Zm00001eb178120	337.634	1.19299	0.22578	5.28388	1.26e-07	6.13e-06	165	191	216	472	758	370
Zm00001eb194800	370.223	1.19297	0.261313	4.56531	4.99e-06	0.000143675	194	208	222	453	918	406
Zm00001eb245110	317.458	1.1926	0.411789	2.89614	0.00377781	0.0275144	173	105	273	315	919	327
Zm00001eb411730	457.457	1.19219	0.245337	4.8594	1.18e-06	4.2e-05	188	311	273	638	923	573
Zm00001eb037690	34965.4	1.19121	0.194015	6.13976	8.26e-10	7.56e-08	17839	17252	24559	43657	83725	39578	umc2236
Zm00001eb129010	448.115	1.1905	0.424004	2.80776	0.00498879	0.034079	115	301	361	782	532	669	mybr76	MYB-related-transcription factor 76
Zm00001eb035970	1291.68	1.19038	0.383492	3.10405	0.00190891	0.0164126	391	870	963	1542	3681	1129	umc1748
Zm00001eb208760	871.399	1.18944	0.29998	3.96509	7.34e-05	0.00128849	291	566	641	951	1827	1286	PCO109372
Zm00001eb340140	289.686	1.18653	0.323028	3.67316	0.000239572	0.0032701	100	184	215	382	694	308	ereb148	AP2-EREBP-transcription factor 148
Zm00001eb063110	108.906	1.18637	0.398176	2.97952	0.002887	0.0225038	44	63	80	218	166	112
Zm00001eb255030	18249.7	1.18605	0.305926	3.87691	0.000105791	0.00171228	6021	12338	12979	30604	24962	26069	atpc1	ATP synthase chloroplast subunit1	{"ATP synthase, CF1, delta subunit chloroplast"}
Zm00001eb057230	2158.28	1.18503	0.225366	5.25826	1.45e-07	6.9e-06	1068	1043	1599	2468	5277	2566	exg1	exoglucanase1	{"exo-beta-D-glucanase, cell wall"}
Zm00001eb054230	950.026	1.18417	0.269356	4.39631	1.1e-05	0.000271822	486	411	744	954	2181	1346	cl1052_1
Zm00001eb300360	171.013	1.18403	0.371414	3.1879	0.00143312	0.0132543	85	66	147	177	432	211	yab3	C2C2-YABBY-transcription factor 3	{"C2C2-YABBY-transcription factor"}
Zm00001eb380030	2214.38	1.18387	0.263497	4.49291	7.03e-06	0.000188799	1555	826	1356	2969	4253	3014
Zm00001eb051580	19565.5	1.18226	0.242313	4.87904	1.07e-06	3.85e-05	6956	11858	15055	31595	35139	23347	npy5	naked pins in yucca homolog5
Zm00001eb355560	910.67	1.18142	0.233987	5.0491	4.44e-07	1.83e-05	549	411	588	1258	2114	957
Zm00001eb251520	27138.3	1.18095	0.350792	3.36652	0.000761218	0.00813991	8225	18804	19802	46326	32905	40749	prk1	phosphoribulokinase1
Zm00001eb343200	815.45	1.18049	0.29097	4.0571	4.97e-05	0.000933099	264	490	667	1214	1692	913	umc1807
Zm00001eb033390	13638.6	1.18048	0.380181	3.10503	0.00190258	0.0163837	3636	9242	10861	24347	16484	19534	dct2	dicarboxylic acid transporter2	{"dicarboxylic acid transporter"}
Zm00001eb059380	211334	1.18023	0.310009	3.80709	0.000140612	0.00216281	62397	143896	159669	347537	335319	275929
Zm00001eb285190	155.443	1.17844	0.382417	3.08155	0.00205923	0.0173883	60	60	156	240	279	196	pco080326c
Zm00001eb033290	540.883	1.17733	0.343079	3.43165	0.000599923	0.00676996	422	195	289	898	957	630	Zm00001d031239
Zm00001eb336410	20243.3	1.17625	0.437507	2.68852	0.00717695	0.0446728	5053	17405	12026	37613	22807	28692	GRMZM2G380414
Zm00001eb320010	1141.77	1.17496	0.30246	3.88468	0.000102465	0.00167889	395	699	891	2034	1633	1464	IDP2483
Zm00001eb328740	1662.96	1.17464	0.17374	6.76091	1.37e-11	1.82e-09	782	1032	1016	2269	3430	2055	pco101160
Zm00001eb210430	379.998	1.17435	0.314037	3.73954	0.000184354	0.00266917	140	198	329	525	901	385
Zm00001eb201180	37558.3	1.17424	0.18427	6.37238	1.86e-10	1.95e-08	16538	23008	24768	45518	74976	53342
Zm00001eb271820	3809.83	1.17272	0.30796	3.80802	0.000140084	0.00215898	1337	2488	2764	6759	4952	5237	psb1	photosystem II1
Zm00001eb410410	193.168	1.17195	0.362084	3.23667	0.00120932	0.0115998	88	102	144	183	334	356	pco081127
Zm00001eb271050	384.995	1.17067	0.220442	5.31056	1.09e-07	5.45e-06	195	170	304	510	768	507
Zm00001eb231090	714.413	1.16999	0.300835	3.88916	0.000100593	0.00165509	454	409	331	1162	1524	674
Zm00001eb344000	119.247	1.16748	0.384619	3.03541	0.00240209	0.0195493	44	88	72	157	281	128	mybr87	MYB-related-transcription factor 87
Zm00001eb168570	4758.4	1.16731	0.353663	3.30063	0.000964668	0.0097651	2549	2113	3589	4164	14571	4775	umc1217
Zm00001eb115170	816.473	1.16706	0.335462	3.47897	0.00050335	0.00588947	241	568	612	1171	1837	849
Zm00001eb316180	1395.8	1.16693	0.311856	3.74188	0.000182651	0.00265008	422	913	1106	2199	2813	1492
Zm00001eb324090	128149	1.16655	0.385678	3.02468	0.00248898	0.0201047	32861	94094	96358	232661	163484	172697	psb29	photosystem II subunit29	{"photosystem II subunit chlorophyll protein 29(CP29)"}
Zm00001eb210370	9461.31	1.16561	0.300928	3.87339	0.000107331	0.00172988	3449	5630	7451	16925	12033	13000	sig6	sigma-like factor6	{"Sigma factor"}
Zm00001eb358190	260.777	1.16479	0.337935	3.4468	0.000567277	0.00648904	172	157	105	353	557	309
Zm00001eb385960	12208	1.16456	0.277752	4.19281	2.76e-05	0.000578807	6837	5407	8873	12388	32694	13827	fat1	fatty acyl thioesterase1	{"? acyl-(acyl carrier protein) thiolesterase"}
Zm00001eb112820	765.994	1.16356	0.316098	3.681	0.000232318	0.00319771	327	425	582	825	2133	768
Zm00001eb325410	166381	1.16286	0.370502	3.13862	0.00169748	0.0150347	45485	114211	132023	295427	206070	233971	lhca2	light harvesting complex A2	{"light-harvesting chlorophyll complex II a/b binding protein"}
Zm00001eb415060	96.9862	1.16221	0.391375	2.96957	0.0029822	0.0230507	58	37	73	124	148	162
Zm00001eb078220	3700.47	1.16218	0.394226	2.94801	0.00319827	0.0243595	1301	2823	2211	3424	11169	3637	hct5	hydroxycinnamoyltransferase5	{hydroxycinnamoyltransferase}
Zm00001eb023620	184.543	1.16127	0.370242	3.13652	0.00170966	0.0151071	112	82	123	180	308	341	hb78	Homeobox-transcription factor 78
Zm00001eb050660	3247.41	1.161	0.269877	4.30195	1.69e-05	0.000390063	1380	1843	2431	4136	8418	3087	hb124	Homeobox-transcription factor 124
Zm00001eb352760	1777.18	1.16076	0.362371	3.20325	0.00135887	0.0126967	822	811	1492	1358	5001	2252	IDP2456
Zm00001eb295610	197355	1.16012	0.325043	3.56911	0.000358199	0.00449647	56368	140359	147879	319768	306422	263309	psah1	photosystem I H subunit1	{"photosystem I reaction center, subunit H"}
Zm00001eb035340	5498.74	1.15917	0.354039	3.27413	0.00105987	0.010468	1477	4014	4116	9182	8059	7406	TIDP3285
Zm00001eb083690	18987.9	1.15866	0.364184	3.18152	0.00146506	0.0134683	4867	14174	14133	32185	28362	24767
Zm00001eb073040	524.565	1.15795	0.219027	5.28677	1.24e-07	6.05e-06	232	278	406	847	885	655
Zm00001eb317530	376.729	1.15782	0.36183	3.1999	0.00137476	0.012813	153	203	305	713	423	518
Zm00001eb317540	376.729	1.15782	0.36183	3.1999	0.00137476	0.012813	153	203	305	713	423	518
Zm00001eb367040	487.273	1.15743	0.405648	2.85328	0.00432701	0.0305166	121	366	365	828	705	649
Zm00001eb234730	5871.96	1.15723	0.424173	2.7282	0.00636819	0.0409977	1307	2853	6552	7501	13651	6604	bm1	brown midrib1	{"cinnamyl alcohol dehydrogenase"}
Zm00001eb156300	7094.67	1.15681	0.266654	4.33825	1.44e-05	0.000341069	2945	3605	5957	11976	14745	6490	cl7155_-2a
Zm00001eb045990	1221.78	1.15667	0.327797	3.52862	0.000417731	0.00507883	349	705	1124	1828	2330	1474
Zm00001eb176940	727.665	1.15621	0.380581	3.038	0.00238153	0.0194185	588	310	318	916	1846	725	IDP5061
Zm00001eb388300	215.698	1.15546	0.331688	3.48358	0.000494751	0.00581596	121	95	159	201	480	325	bhlh69	bHLH-transcription factor 69
Zm00001eb205240	159.547	1.15516	0.360922	3.20057	0.00137156	0.0127962	62	93	124	241	209	255
Zm00001eb331540	11811.9	1.15493	0.133809	8.63118	6.07e-18	2.33e-15	6325	6177	7885	16662	24619	13737	pco130446
Zm00001eb398870	1922.85	1.15372	0.275819	4.18289	2.88e-05	0.000599644	846	1091	1416	1870	4924	2387	adf8	actin depolymerizing factor8	{"actin depolymerizing factor"}
Zm00001eb187950	2163.36	1.15221	0.431476	2.6704	0.00757617	0.0465714	535	1711	1528	4045	2426	3008
Zm00001eb157010	201.155	1.15215	0.368699	3.12491	0.00177857	0.0155793	94	105	153	201	566	210
Zm00001eb414980	117.793	1.15034	0.299559	3.84012	0.000122974	0.00193895	61	53	92	171	202	162
Zm00001eb006020	12860.6	1.14953	0.269363	4.2676	1.98e-05	0.000439835	4330	8479	9755	20946	22158	15469	kcs13	3-ketoacyl-CoA synthase13	{"3-ketoacyl-CoA synthase"}
Zm00001eb383330	274.962	1.14908	0.401613	2.86117	0.00422079	0.029951	121	185	167	485	272	433
Zm00001eb423090	243.751	1.14783	0.285063	4.02656	5.66e-05	0.00103612	102	137	189	389	505	243
Zm00001eb404180	516.321	1.14752	0.267533	4.28928	1.79e-05	0.000407234	207	246	467	669	1043	675
Zm00001eb036440	111.893	1.14591	0.42759	2.67993	0.00736379	0.0455293	40	66	92	118	304	118
Zm00001eb299000	4561.6	1.14547	0.255867	4.47683	7.58e-06	0.000201629	2983	2192	2632	5335	11299	5066
Zm00001eb239550	114.681	1.14522	0.421898	2.71444	0.0066388	0.0423325	78	32	91	176	197	148	iaa23	Aux/IAA-transcription factor 23
Zm00001eb100020	20418.2	1.14412	0.180914	6.32409	2.55e-10	2.58e-08	9089	10863	15990	31438	34228	26773	drm2	dormancy associated2	{"DRM dormancy regulatory protein"}
Zm00001eb244380	514.331	1.14403	0.244177	4.68523	2.8e-06	8.79e-05	212	299	392	840	818	661	bhlh152	bHLH-transcription factor 152
Zm00001eb356350	1954.22	1.14237	0.263358	4.33772	1.44e-05	0.000341369	1050	961	1399	3438	2466	2714	IDP535
Zm00001eb163200	68.9253	1.14178	0.364388	3.13343	0.00172778	0.0152386	38	34	48	114	126	76	fad3	fatty acid desaturase3	{"omega-3 fatty acid desaturase, endoplasmic reticulum"}
Zm00001eb184310	359.645	1.13998	0.315618	3.6119	0.000303962	0.00397055	171	165	301	434	530	630	pza03459
Zm00001eb032970	6260.91	1.13889	0.218107	5.22169	1.77e-07	8.23e-06	2439	3933	4630	8246	13357	7527	pco066796
Zm00001eb330710	162.61	1.13859	0.359278	3.16912	0.00152903	0.0139129	98	84	99	192	436	155	wrky17	WRKY-transcription factor 17
Zm00001eb351590	201.929	1.13818	0.282063	4.03518	5.46e-05	0.00100414	86	124	143	318	310	277
Zm00001eb217640	1420.61	1.13732	0.273632	4.1564	3.23e-05	0.00066011	492	943	1068	2302	2367	1760
Zm00001eb180200	995.599	1.13636	0.208094	5.46078	4.74e-08	2.62e-06	511	623	584	1321	2214	1124
Zm00001eb215860	254.341	1.13551	0.403537	2.81389	0.00489453	0.0335845	100	126	230	284	729	226
Zm00001eb263120	110.97	1.13399	0.288126	3.93573	8.29e-05	0.00142231	58	68	66	152	212	144
Zm00001eb368680	234.25	1.13208	0.328063	3.45079	0.000558945	0.00640966	81	134	204	343	500	249	aaap57	amino acid/auxin permease57	{"amino acid/auxin permease"}
Zm00001eb413600	754.91	1.13194	0.292528	3.86951	0.000109052	0.0017524	310	448	575	1442	1114	829
Zm00001eb117660	17409.5	1.13055	0.380831	2.96863	0.00299126	0.0231013	4742	12575	13597	31887	21365	23256
Zm00001eb008440	9480.5	1.1295	0.228392	4.94543	7.6e-07	2.88e-05	5230	4983	6332	9986	23413	11460	umc1711
Zm00001eb238010	10056	1.12946	0.276291	4.08795	4.35e-05	0.000838379	6405	4818	6195	11769	26611	9879
Zm00001eb125880	389.796	1.1292	0.283036	3.9896	6.62e-05	0.00118264	189	260	225	670	562	504	pco131712
Zm00001eb254150	179.43	1.12862	0.322719	3.49723	0.000470119	0.00558343	94	112	105	199	449	203
Zm00001eb308190	1078.11	1.12834	0.288604	3.90965	9.24e-05	0.00155314	610	513	768	1848	1287	1579
Zm00001eb300240	7565.52	1.12803	0.425477	2.6512	0.00802064	0.04859	3358	5188	4599	6345	25695	5891	nced5	nine-cis-epoxycarotenoid dioxygenase5	{"9-cis-epoxycarotenoid dioxygenase"}
Zm00001eb188120	1560.26	1.12796	0.393251	2.86829	0.00412697	0.0294591	442	1047	1300	2735	1753	2303	IDP600
Zm00001eb329730	243.688	1.12682	0.397173	2.83711	0.00455239	0.0317335	100	132	203	216	697	267	cl16097_1
Zm00001eb272430	100.459	1.12643	0.353608	3.18554	0.00144483	0.0133345	39	66	72	117	214	134	dbb9	double B-box zinc finger protein9	{"double B-box",B-box}
Zm00001eb033800	1119.3	1.12623	0.27721	4.06274	4.85e-05	0.00091581	398	761	818	1312	2464	1431
Zm00001eb190130	335.51	1.12457	0.367245	3.06219	0.00219727	0.0182226	122	267	194	357	816	409
Zm00001eb107730	1132.84	1.12338	0.208246	5.39448	6.87e-08	3.68e-06	587	607	798	1828	2299	1119
Zm00001eb367890	544.701	1.12271	0.271213	4.13959	3.48e-05	0.000702067	264	331	359	866	1208	480	tpi5	triose phosphate isomerase5	{"triose phosphate isomerase (cytosolic)"}
Zm00001eb341200	112.477	1.1212	0.29422	3.81074	0.000138549	0.00214061	54	59	86	165	189	153
Zm00001eb287440	301.785	1.12094	0.291638	3.84361	0.000121237	0.00191601	124	188	222	503	602	290
Zm00001eb403920	352.008	1.12044	0.319592	3.50585	0.000455152	0.00544417	231	167	214	356	900	415	TIDP2930
Zm00001eb315500	784.428	1.11949	0.267063	4.19186	2.77e-05	0.000579908	505	391	466	978	1931	806
Zm00001eb397500	897.531	1.11947	0.244723	4.57445	4.77e-06	0.000138846	529	524	500	957	2000	1212	his2a1	histone2A1	{"histone 2A"}
Zm00001eb425420	798.843	1.11927	0.316873	3.53223	0.000412071	0.00503032	287	417	743	1085	1889	793
Zm00001eb173250	661.49	1.11898	0.356191	3.1415	0.00168084	0.0149351	229	318	660	1048	883	980
Zm00001eb410980	755.461	1.11593	0.185264	6.02346	1.71e-09	1.42e-07	438	407	475	934	1403	1090
Zm00001eb297910	115.904	1.11579	0.339537	3.28621	0.00101545	0.01016	52	56	100	192	214	124
Zm00001eb371680	1194.13	1.11517	0.234809	4.74927	2.04e-06	6.71e-05	826	506	751	1599	2271	1574	AY112355
Zm00001eb056010	8136.45	1.11511	0.184078	6.05781	1.38e-09	1.18e-07	4188	5224	4749	12757	14411	9740
Zm00001eb165630	2197.63	1.11279	0.372886	2.98427	0.00284255	0.0222515	528	1442	2027	3359	3917	2690	GRMZM2G085854
Zm00001eb304560	2894.58	1.11249	0.285203	3.90071	9.59e-05	0.00159419	1078	1915	2158	3500	7184	3021	cesa8	cellulose synthase8	{"cellulose synthase"}
Zm00001eb368000	7917.23	1.11169	0.285461	3.89438	9.84e-05	0.00162563	3886	4744	5317	8856	21847	7431	hsp1	heat shock protein1	{HSP70}
Zm00001eb299760	102282	1.11105	0.349761	3.17659	0.00149015	0.013649	29593	78996	73173	177534	145838	130223	pspb2	photosystem II oxygen evolving polypeptide2	{"oxygen-evolving complex, 23kDa subunit"}
Zm00001eb057000	1827.15	1.11066	0.291048	3.81606	0.0001356	0.00210446	591	1301	1365	2761	3442	2137
Zm00001eb360810	88.2127	1.10993	0.359683	3.08587	0.0020296	0.0172251	49	41	67	105	209	100
Zm00001eb196870	260.878	1.10858	0.332409	3.33498	0.000853043	0.00887917	88	182	195	419	409	338	Zm00001d052518
Zm00001eb033310	521.316	1.10835	0.312625	3.54529	0.000392177	0.00484304	391	202	316	853	965	560
Zm00001eb000720	258.283	1.10686	0.321026	3.44788	0.000564995	0.00646897	87	151	230	328	516	339
Zm00001eb287980	1374	1.10653	0.292445	3.78372	0.000154501	0.00234382	536	696	1267	2284	2730	1317	npf14	nitrate transporter/peptide transporter family14	{"nitrate transporter"}
Zm00001eb075070	868.739	1.10647	0.286154	3.86671	0.000110315	0.00176663	388	538	616	935	2274	928
Zm00001eb192200	938.818	1.10628	0.246775	4.48294	7.36e-06	0.000196689	455	615	578	1046	2226	1126
Zm00001eb041140	5034.24	1.10574	0.338321	3.2683	0.00108197	0.010633	1714	3182	4180	4851	13424	5730	cipk6	calcineurin B-like-interacting protein kinase6	{"calcineurin B-like-interacting protein kinase"}
Zm00001eb406830	68.2985	1.1053	0.405285	2.72723	0.00638687	0.0410835	28	36	59	108	103	93	dmag4	DNA-3-methyladenine glycosylase4	{"DNA-3-methyladenine glycosylase"}
Zm00001eb213670	134414	1.10491	0.373574	2.95767	0.00309974	0.0237401	35708	97081	109513	218346	172757	196883
Zm00001eb433420	7947.8	1.10465	0.189572	5.82707	5.64e-09	4.16e-07	3366	5128	5624	11174	15758	9489	pao4	polyamine oxidase4	{"polyamine oxidase"}
Zm00001eb057370	119.401	1.10395	0.29816	3.70254	0.000213449	0.00299013	60	63	90	145	264	145	IDP9031
Zm00001eb283110	2631.6	1.10318	0.357514	3.08568	0.00203084	0.0172251	804	1872	2049	3895	6332	2208	cesa2	cellulose synthase2	{"cellulose synthase"}
Zm00001eb396500	943.948	1.10242	0.338516	3.25662	0.00112746	0.0109476	293	620	794	1074	2297	1070
Zm00001eb396510	943.948	1.10242	0.338516	3.25662	0.00112746	0.0109476	293	620	794	1074	2297	1070	umc2341
Zm00001eb244600	937.39	1.10067	0.404496	2.72108	0.00650698	0.0416969	221	707	766	1487	1920	920
Zm00001eb222250	19588.5	1.09849	0.29925	3.67082	0.000241778	0.00329182	7150	15837	11451	25495	33341	28866
Zm00001eb025880	710.809	1.09801	0.256363	4.28304	1.84e-05	0.000416765	284	470	515	1183	1255	781	nrt7	nitrate transport7	{"nitrate transporter"}
Zm00001eb185200	4596.28	1.09788	0.231341	4.74574	2.08e-06	6.81e-05	2226	2459	3557	5101	11275	5248	ppck2	phosphoenolpyruvate carboxylase kinase2
Zm00001eb351960	5795.5	1.09772	0.330141	3.32499	0.000884206	0.00912106	1995	3270	5321	10521	7437	7450
Zm00001eb070480	368.768	1.09725	0.208322	5.26708	1.39e-07	6.6e-06	216	199	236	455	782	461
Zm00001eb333250	91.2646	1.09684	0.318495	3.44381	0.000573582	0.0065449	54	44	64	141	157	113
Zm00001eb316910	4270	1.09615	0.323754	3.38577	0.000709798	0.00771367	1388	3252	2977	7586	6802	4742	gpm248
Zm00001eb211530	664.614	1.09608	0.268258	4.0859	4.39e-05	0.000843453	299	286	631	898	1303	833
Zm00001eb183400	248.54	1.0958	0.351445	3.11799	0.00182089	0.0158581	103	193	140	331	365	398
Zm00001eb219540	585.595	1.09569	0.385075	2.84539	0.00443572	0.0310771	310	378	340	465	1739	632
Zm00001eb173500	23324.5	1.09544	0.37515	2.92001	0.00350018	0.0260556	5916	18063	18056	39062	33976	30208
Zm00001eb214260	4050.73	1.0949	0.199537	5.48719	4.08e-08	2.3e-06	2381	2041	2764	5472	9226	4200
Zm00001eb306610	600.278	1.09453	0.210773	5.19292	2.07e-07	9.4e-06	253	368	456	839	1185	720	IDP3810
Zm00001eb167770	834.578	1.09291	0.294449	3.7117	0.00020587	0.00291279	485	434	562	874	2257	855	umc1288
Zm00001eb131630	3081.41	1.09144	0.161937	6.73988	1.59e-11	2.07e-09	1838	1621	1992	4463	5109	4200
Zm00001eb357020	849.609	1.08996	0.240925	4.52406	6.07e-06	0.000168088	447	431	648	1007	2073	913
Zm00001eb254280	720.449	1.08905	0.372456	2.92397	0.00345597	0.025803	249	518	527	762	2002	693
Zm00001eb202350	750.833	1.08901	0.31823	3.42209	0.000621427	0.00693894	257	401	725	1244	1231	889	Zm00001d053171
Zm00001eb409580	18586.9	1.0877	0.301546	3.60709	0.000309645	0.00402728	6010	11813	16090	30899	28358	23295	lim2
Zm00001eb428680	482.784	1.08747	0.302397	3.59616	0.000322947	0.00416796	180	290	408	540	1139	574	iqd25	IQ-domain 25	{"IQ Domain protein","calmodulin binding protein"}
Zm00001eb090910	1956.14	1.08522	0.231684	4.68405	2.81e-06	8.82e-05	1267	1051	1121	2716	4374	1999	pco149616
Zm00001eb124770	303.252	1.08484	0.408044	2.65865	0.00784556	0.0478124	88	269	181	418	636	341
Zm00001eb156870	2896.91	1.08469	0.288847	3.75522	0.000173186	0.00254618	1141	1800	2303	4529	3668	4394
Zm00001eb329580	1549.19	1.08351	0.279179	3.88107	0.000103997	0.00169578	665	1031	1078	1940	3902	1479	pco089815a
Zm00001eb227830	159.3	1.08173	0.303794	3.56072	0.000369838	0.00461554	79	110	93	191	351	193	dbb5	double B-box zinc finger protein5	{"double B-box",B-box}
Zm00001eb145500	6199.53	1.08113	0.156875	6.89168	5.51e-12	8.28e-10	3682	3379	3945	8343	12976	7157
Zm00001eb169010	2680	1.08102	0.263022	4.10998	3.96e-05	0.000778551	1258	1104	2582	3544	5514	3217	ccp18	cysteine protease18	{"cysteine protease"}
Zm00001eb169080	1389.89	1.08081	0.19557	5.52644	3.27e-08	1.89e-06	737	778	974	1714	3201	1550
Zm00001eb194220	15729.6	1.08063	0.235711	4.58455	4.55e-06	0.000133282	7409	10868	9635	22636	34923	15462	ereb17	AP2-EREBP-transcription factor 17
Zm00001eb151500	112.434	1.08006	0.362561	2.97896	0.00289224	0.0225319	41	82	79	141	237	138
Zm00001eb232420	1101.48	1.07958	0.241167	4.47651	7.59e-06	0.000201714	453	677	866	1389	2498	1226
Zm00001eb340450	34440.1	1.07953	0.343832	3.13971	0.00169115	0.0150052	12126	25708	24026	37009	93936	33523	sams2	S-adenosylmethionine synthetase2	{"S-adenosylmethionine synthetase"}
Zm00001eb142000	2422.83	1.07904	0.247608	4.35786	1.31e-05	0.000315776	1067	1193	2185	2818	4380	3666
Zm00001eb117670	33734.2	1.07776	0.357739	3.01269	0.00258944	0.0206789	9888	24500	27015	56649	42394	47597	pspb1	photosystem II oxygen evolving polypeptide1	{"oxygen-evolving complex, 23kDa subunit"}
Zm00001eb021990	777.018	1.07693	0.34237	3.14553	0.00165788	0.0147786	332	437	648	842	2192	699
Zm00001eb415630	3058.6	1.07625	0.330837	3.25311	0.0011415	0.0110529	993	2193	2365	3776	7613	3013	thx43	Trihelix-transcription factor 43	{"Trihelix-transcription factor"}
Zm00001eb025160	613.113	1.07561	0.344227	3.1247	0.00177985	0.0155793	218	407	490	1032	743	881
Zm00001eb227180	493.357	1.07557	0.288532	3.72773	0.000193212	0.00276124	194	337	359	813	957	482	sbp25	SBP-transcription factor 25	{SBP}
Zm00001eb160010	1904.84	1.07404	0.161791	6.63842	3.17e-11	3.88e-09	993	1219	1178	2538	3626	2454
Zm00001eb235240	2401.99	1.07357	0.17362	6.18343	6.27e-10	5.83e-08	1227	1537	1519	3543	4706	2690
Zm00001eb179510	427.578	1.07253	0.222189	4.82712	1.39e-06	4.82e-05	245	246	272	576	947	454	rcc3	regulator of chromosome condensation3	{"regulator of chromosome condensation (RCC1) domain protein"}
Zm00001eb176220	702.109	1.07222	0.388584	2.7593	0.00579256	0.0381635	184	544	551	1061	1014	1007
Zm00001eb052950	515.667	1.07216	0.398646	2.68949	0.0071561	0.0445844	370	226	320	474	1536	484	spx12	SPX domain-containing membrane protein12	{"SPX domain-containing membrane protein"}
Zm00001eb306270	332.329	1.06904	0.372174	2.87244	0.00407321	0.029166	96	220	297	550	593	356	Zm00001d001133
Zm00001eb098190	720.74	1.06901	0.313832	3.40632	0.000658438	0.00726992	335	479	480	817	1943	671
Zm00001eb159800	4617.63	1.06679	0.153713	6.94012	3.92e-12	5.98e-10	2218	2652	3510	6185	9441	5454
Zm00001eb158290	5667.46	1.0661	0.210092	5.07447	3.89e-07	1.64e-05	2354	3183	4877	8148	10852	6678	pco061737
Zm00001eb017400	29672	1.06584	0.198777	5.36198	8.23e-08	4.29e-06	19125	14335	19682	37541	50063	44191	fht3	flavanone 3-hydroxylase3	{"flavanone 3-hydroxylase","(S)-norcoclaurine synthase"}
Zm00001eb347930	325.157	1.06519	0.305207	3.49004	0.000482947	0.00571122	217	114	260	457	591	414
Zm00001eb296090	174200	1.06452	0.380178	2.80006	0.00510936	0.0347479	45649	139284	132765	299920	240174	222724	lhcb7	light harvesting complex mesophyll7	{"light-harvesting chlorophyll complex II a/b binding protein"}
Zm00001eb200770	672.589	1.06446	0.178157	5.97484	2.3e-09	1.85e-07	382	321	518	926	1287	830
Zm00001eb351320	941.45	1.06334	0.218368	4.86947	1.12e-06	4.01e-05	391	637	677	1237	1792	1221
Zm00001eb232700	133.662	1.06317	0.401899	2.64537	0.00816025	0.0491769	103	44	93	170	224	199	LOC103626647
Zm00001eb399950	2824.25	1.06195	0.221539	4.7935	1.64e-06	5.6e-05	1228	1551	2415	3827	6111	3057	kcs36	3-ketoacyl-CoA synthase36	{"3-ketoacyl-CoA synthase"}
Zm00001eb382910	206.149	1.06081	0.385646	2.75075	0.00594599	0.0389416	124	146	92	214	520	232
Zm00001eb145490	1462.65	1.05984	0.25602	4.13968	3.48e-05	0.000702067	557	857	1288	1970	3095	1639
Zm00001eb248060	224.32	1.05948	0.381695	2.77573	0.00550782	0.0368232	76	119	225	274	533	238	ysl14	yellow stripe-like transporter14	{"Fe(III)-phytosiderophore transporter"}
Zm00001eb284090	1083.71	1.0593	0.189956	5.57655	2.45e-08	1.47e-06	652	519	792	1516	2239	1198	umc1352a
Zm00001eb176730	5201.02	1.05749	0.269189	3.92842	8.55e-05	0.00145645	2210	3271	4017	7025	6957	8530
Zm00001eb233720	7766.04	1.05688	0.333385	3.17016	0.00152356	0.0138768	3456	5471	5068	8259	22149	6836	bm5	brown midrib5	{"4-coumarate-CoA ligase"}
Zm00001eb432580	29798.3	1.05666	0.294836	3.58388	0.000338525	0.00431752	10359	20797	23442	45756	41540	42670	gln1	glutamine synthetase1	{"glutamate-ammonia ligase, chloroplast"}
Zm00001eb027820	23731.3	1.05644	0.209146	5.05122	4.39e-07	1.82e-05	9974	13643	20106	35870	44535	26772	pco103007a
Zm00001eb155120	5511.08	1.05557	0.230872	4.57211	4.83e-06	0.000139963	2147	3710	4213	8095	9223	7184
Zm00001eb184000	167.718	1.05475	0.351746	2.99861	0.00271213	0.0214494	88	120	91	234	392	154	gpc3	glyceraldehyde-3-phosphate dehydrogenase3	{"glyceraldehyde-3-phosphate dehydrogenase C, cytosolic"}
Zm00001eb408020	303.626	1.05445	0.31305	3.36833	0.000756262	0.00810071	136	169	254	331	767	326	cdpk46	calcium dependent protein kinase46	{"calcium dependent protein kinase"}
Zm00001eb196180	1285.59	1.05417	0.237451	4.43953	9.02e-06	0.000230825	796	555	992	2135	2089	1491	tom2	transporter of mugineic acid2	{"mugineic acid transporter"}
Zm00001eb386120	112.756	1.05385	0.354684	2.97123	0.00296605	0.0229452	50	68	88	199	163	134
Zm00001eb190530	1045.88	1.05193	0.242528	4.33735	1.44e-05	0.000341369	464	756	666	1434	2223	1134
Zm00001eb071550	3099.45	1.05064	0.206114	5.09737	3.44e-07	1.48e-05	1357	1725	2644	3877	6438	3802	GRMZM2G140328
Zm00001eb058080	103.02	1.04807	0.317287	3.30322	0.000955814	0.00968257	64	46	78	133	210	125	A0A1D6L5H8
Zm00001eb168720	1431.05	1.04745	0.225102	4.65321	3.27e-06	0.000100422	624	733	1307	1918	2650	1853	Zm00001d049079
Zm00001eb319770	7414.89	1.04684	0.237239	4.41261	1.02e-05	0.000255557	3300	4327	6034	12784	10796	8967	cl12353_2
Zm00001eb050520	59.8917	1.04616	0.392314	2.66663	0.00766168	0.0469701	39	26	44	76	110	82
Zm00001eb356370	1577.18	1.04604	0.172538	6.06267	1.34e-09	1.16e-07	844	911	1113	2544	2721	1780	IDP374
Zm00001eb392910	585.079	1.04522	0.238084	4.39011	1.13e-05	0.00027869	259	342	478	712	1306	672
Zm00001eb297190	989.78	1.04457	0.245025	4.26313	2.02e-05	0.000446932	399	570	870	1185	1988	1304
Zm00001eb309980	23396.6	1.04429	0.301892	3.45915	0.000541882	0.0062477	7741	16484	19005	38628	35041	29147	csu996
Zm00001eb076790	1221.52	1.04373	0.271401	3.84571	0.000120205	0.00190187	753	599	871	1400	3126	1210
Zm00001eb285650	158.034	1.04336	0.379336	2.75048	0.00595079	0.0389549	60	116	113	202	387	149
Zm00001eb043340	108.075	1.04225	0.387131	2.69225	0.00709717	0.0443874	37	78	84	128	234	132	pop1	putative organelle permease1
Zm00001eb026710	2075.23	1.04176	0.196581	5.29942	1.16e-07	5.7e-06	995	1190	1633	3321	3844	2181	adh3	alcohol dehydrogenase3	{"alcohol dehydrogenase"}
Zm00001eb086560	50798.9	1.0417	0.187779	5.54751	2.9e-08	1.7e-06	30697	26263	35393	84455	87089	55207	acc2	acetyl-CoA carboxylase2	{"acetyl-coenzyme A carboxylase"}
Zm00001eb399370	1442.93	1.0402	0.233616	4.45263	8.48e-06	0.000219823	800	774	1066	1649	3529	1540	pco148653
Zm00001eb330110	233.51	1.03945	0.252953	4.10926	3.97e-05	0.00078043	157	112	154	293	445	310
Zm00001eb037210	203.145	1.03931	0.281566	3.69118	0.000223215	0.00310333	124	122	120	227	449	253	umc2568
Zm00001eb346800	25390.9	1.03889	0.318492	3.26191	0.00110664	0.0108063	8808	18083	19992	44956	33276	31943	pco076489
Zm00001eb414090	124.923	1.03825	0.36322	2.85847	0.00425696	0.0301534	52	76	103	130	220	203
Zm00001eb218940	174.607	1.03807	0.246624	4.20912	2.56e-05	0.000546046	98	90	132	267	305	207
Zm00001eb067250	1093.66	1.03804	0.307064	3.38052	0.000723493	0.00783784	505	749	738	1405	2823	923	incw7	invertase cell wall7	{"invertase, cell wall"}
Zm00001eb126900	136494	1.0373	0.14765	7.02537	2.13e-12	3.43e-10	74833	67497	109423	184043	255304	172702	B4G019
Zm00001eb069020	3493.65	1.03724	0.286843	3.61607	0.000299114	0.00391427	1500	1905	3114	6103	4463	4545
Zm00001eb243160	226.966	1.03701	0.297591	3.48467	0.000492751	0.00579738	108	113	202	275	522	250
Zm00001eb160060	386.035	1.037	0.253384	4.0926	4.27e-05	0.000826933	260	169	275	526	802	429	gar1	gibberellin responsive1
Zm00001eb141320	169.461	1.0368	0.303384	3.41745	0.000632113	0.0070355	82	117	109	204	387	189
Zm00001eb309950	353.639	1.03623	0.201525	5.14196	2.72e-07	1.19e-05	210	192	242	426	696	470	ras11C2	ras-related protein11C2
Zm00001eb150400	2913.02	1.03526	0.161372	6.41534	1.41e-10	1.5e-08	1609	1626	2094	3493	6240	3544	bnlg1160
Zm00001eb200710	715.972	1.03468	0.239537	4.31949	1.56e-05	0.000364574	363	323	652	935	1465	848
Zm00001eb127520	583.284	1.03424	0.364679	2.83603	0.00456786	0.0318253	183	438	458	922	762	835	gpat5	glycerol-3-phosphate acyltransferase5	{"glycerol-3-phosphate acyltransferase"}
Zm00001eb369680	4511.67	1.03414	0.133513	7.74562	9.51e-15	2.45e-12	2286	2749	3224	5818	8580	5844	AY110053
Zm00001eb025190	888.332	1.03381	0.308871	3.34706	0.000816721	0.00859829	573	529	493	1025	2329	828	osca5	hyperosmolality-gated calcium-permeable channels5	{"hyperosmolality-gated calcium-permeable channel protein"}
Zm00001eb368310	114.294	1.03376	0.388434	2.66136	0.0077826	0.0475231	65	73	69	115	299	122
Zm00001eb161560	366.173	1.03348	0.380343	2.71723	0.00658299	0.0420835	154	140	406	392	793	483	sweet6a	sugars will eventually be exported transporter6a	{sweet}
Zm00001eb033590	1268.44	1.03205	0.230699	4.47356	7.69e-06	0.000203164	521	721	1130	1849	2268	1544	mbd119	methyl binding domain119	{"methyl-CpG-binding domain proteins"}
Zm00001eb254930	1186.46	1.03171	0.176602	5.84202	5.16e-09	3.84e-07	730	575	870	1543	2387	1434
Zm00001eb402670	2642.63	1.0315	0.244016	4.2272	2.37e-05	0.000509861	1008	1607	2326	3346	5207	3352	Zm00001d048356
Zm00001eb044860	14441.5	1.03016	0.283643	3.63189	0.000281356	0.00371243	9659	6586	10127	14077	36730	16564	agal1	alpha-galactosidase1	{"? alpha-galactosidase"}
Zm00001eb301450	971.641	1.02999	0.254171	4.05236	5.07e-05	0.000948332	434	494	895	1489	1475	1292
Zm00001eb371130	204.95	1.02899	0.30619	3.36061	0.000777701	0.00827186	90	146	139	341	365	211	krp16	kinesin-related protein16	{kinesin}
Zm00001eb064970	562.378	1.02889	0.286458	3.59176	0.000328452	0.00422943	224	435	368	868	1037	617	ga20ox1	gibberellin 20-oxidase1	{"gibberellin-44 dioxygenase"}
Zm00001eb411020	2239.77	1.02856	0.30314	3.39301	0.000691293	0.00756017	1163	1226	1751	2098	6142	2343	cl31663_1c
Zm00001eb071110	4492.13	1.02799	0.250992	4.09573	4.21e-05	0.000818716	1644	2904	3844	6476	7862	5630	gl2	glossy2	{"BAHD acyltransferase"}
Zm00001eb036950	11890.5	1.0277	0.170879	6.0142	1.81e-09	1.5e-07	6516	5766	9791	17629	20537	14637	TIDP2682
Zm00001eb431290	208.072	1.02714	0.343088	2.99382	0.00275506	0.0217081	119	80	191	242	481	235
Zm00001eb173330	5844.2	1.02475	0.176939	5.7915	6.98e-09	5.03e-07	2660	3626	4538	8342	11366	6616	TIDP2650
Zm00001eb107970	7049.21	1.02221	0.135712	7.53222	4.99e-14	1.11e-11	4294	3963	4606	9635	13521	8481
Zm00001eb256570	1569.53	1.02139	0.28912	3.53274	0.000411272	0.00502717	535	1036	1377	2435	2655	1863
Zm00001eb241900	550.093	1.02123	0.380686	2.6826	0.00730526	0.0452788	419	272	299	451	1448	671
Zm00001eb042460	2890.39	1.01995	0.230421	4.42644	9.58e-06	0.000243584	1196	1652	2589	4195	5628	3193
Zm00001eb014020	360.769	1.0192	0.215457	4.73041	2.24e-06	7.27e-05	172	232	262	513	714	400	pme10	pectin methylesterase10	{pectinesterase}
Zm00001eb273070	334.715	1.01919	0.285355	3.57164	0.000354753	0.00447695	205	164	248	575	452	423
Zm00001eb266690	937.936	1.01821	0.346612	2.93761	0.0033075	0.0249985	594	580	522	755	2491	1140
Zm00001eb146080	126.512	1.01794	0.307318	3.31233	0.000925224	0.00943845	82	64	86	201	235	131	IDP73
Zm00001eb236820	1414.33	1.01773	0.143461	7.09412	1.3e-12	2.15e-10	856	752	992	1869	2724	1747	sweet4b	sugars will eventually be exported transporter4b	{sweet}
Zm00001eb010560	1855.49	1.01642	0.328187	3.09707	0.00195441	0.0166999	545	1336	1611	2688	3162	2353
Zm00001eb384360	307.714	1.01571	0.374512	2.71209	0.00668614	0.0425293	98	175	315	484	453	404
Zm00001eb274920	248.723	1.01504	0.370301	2.74111	0.0061232	0.0398008	73	179	216	340	427	332
Zm00001eb048670	2618.61	1.01367	0.262074	3.86788	0.000109784	0.00176018	992	1828	2065	3896	4007	3528
Zm00001eb094750	1599.65	1.01363	0.299696	3.3822	0.000719084	0.00779619	651	1028	1314	2516	1947	2369
Zm00001eb324520	267.619	1.01328	0.381575	2.65552	0.00791861	0.0481407	121	155	226	258	757	254
Zm00001eb221680	892.856	1.01266	0.196597	5.15093	2.59e-07	1.14e-05	425	534	705	1129	1899	1025
Zm00001eb288700	1641.63	1.01222	0.168972	5.99048	2.09e-09	1.72e-07	891	816	1362	2307	2935	2049	umc2524
Zm00001eb285640	800.305	1.0119	0.188907	5.35661	8.48e-08	4.41e-06	458	437	586	1032	1738	875
Zm00001eb034820	827.146	1.01144	0.170981	5.9155	3.31e-09	2.59e-07	405	514	615	1044	1544	1096	TIDP3261
Zm00001eb041460	193422	1.01023	0.357956	2.82223	0.00476916	0.0329535	61119	135343	168562	328656	224619	270701
Zm00001eb403980	3167.46	1.01005	0.297561	3.39442	0.000687746	0.00753928	1395	2045	2467	3940	8204	2698	umc2763
Zm00001eb430170	2668.69	1.00997	0.260255	3.8807	0.000104154	0.0016965	1789	1262	1863	3068	4080	4415
Zm00001eb162360	470.597	1.00835	0.277041	3.63972	0.000272931	0.00361964	296	225	352	531	1147	498
Zm00001eb228530	9838.58	1.00616	0.238591	4.21708	2.47e-05	0.000530817	3888	6814	7695	15276	16391	11704	sbe1	starch branching enzyme1	{"starch branching enzyme I"}
Zm00001eb240120	1079.6	1.00552	0.253723	3.96307	7.4e-05	0.00129613	658	602	730	1295	2665	1047	IDP7682
Zm00001eb338000	327.597	1.00544	0.372086	2.70218	0.00688866	0.0434077	125	187	312	306	835	380	ereb186	AP2-EREBP-transcription factor 186
Zm00001eb166240	2172.92	1.00482	0.144652	6.94646	3.75e-12	5.75e-10	1286	1214	1516	2667	4295	2773
Zm00001eb291940	239.765	1.00445	0.26647	3.76946	0.000163602	0.0024496	122	120	210	278	504	301
Zm00001eb291930	239.765	1.00445	0.26647	3.76946	0.000163602	0.0024496	122	120	210	278	504	301	gras62	GRAS-transcription factor 62
Zm00001eb085680	23303.6	1.00403	0.140285	7.15711	8.24e-13	1.43e-10	11588	14129	17723	33162	40061	29609
Zm00001eb212250	2716.69	1.00347	0.267344	3.75346	0.000174412	0.00255578	1189	1710	2197	4143	3468	4009	chld1	Mg chelataseD1	{"magnesium chelatase subunit D"}
Zm00001eb222350	247.185	1.00319	0.206883	4.84905	1.24e-06	4.39e-05	131	138	192	343	433	317	IDP4149
Zm00001eb160190	407.468	1.00293	0.360769	2.77999	0.0054361	0.0364584	292	223	226	369	1082	452
Zm00001eb083680	76837.7	1.00278	0.369979	2.71036	0.00672102	0.0426922	20557	62733	61104	124236	112414	97188	pco139896
Zm00001eb006270	35258.1	1.0022	0.191456	5.23462	1.65e-07	7.74e-06	23918	18206	22607	52269	57238	45099	ltk1	leucine-rich transmembrane protein kinase1	{"leucine-rich repeat transmembrane protein kinase"}
Zm00001eb301460	654.901	1.00212	0.316777	3.16349	0.0015589	0.0140874	265	345	642	1159	1074	659
Zm00001eb028270	819.866	1.00117	0.286756	3.49138	0.000480535	0.00569	352	476	723	1247	1066	1199
Zm00001eb388760	908.979	1.00063	0.298364	3.35372	0.000797328	0.00842302	467	538	692	836	2377	1021
Zm00001eb061670	7926.89	1.00053	0.353602	2.82955	0.00466137	0.0323544	2518	5569	6939	13244	9470	11056
Zm00001eb163880	5037.06	1.00019	0.198211	5.04611	4.51e-07	1.85e-05	2268	3415	3704	6588	10431	5718	umc1594
