# Supplementary material for: Transcription Factor ZmNAC20 Improves Drought Resistance by Promoting Stomatal Closure and Activating Expression of Stress-Responsive Genes in Maize
Source: Int J Mol Sci. 2023 Mar 1;24(5):4712. doi: 10.3390/ijms24054712 (PMC10003513; doi:10.3390/ijms24054712)
Supplement: Supplementary file 1 [file ijms-24-04712-s001.zip › Table S2.xlsx]

## Sheet: Sheet1
Gene_ID	baseMean	log2FoldChange	lfcSE	stat	pvalue	padj	B104.01	B104.02	B104.03	N786.01	N786.02	N786.03	locus_symbol	function	gene_products
Zm00001eb319950	1308.76	-13.9271	3.9068	-3.56484	0.000364077	0.00456128	2670	4036	0	0	0	0
Zm00001eb201900	149.573	-10.7985	1.22535	-8.81265	1.22e-18	5.53e-16	272	209	359	0	0	0
Zm00001eb112810	146.926	-10.7721	3.90709	-2.75707	0.00583225	0.0383336	327	425	0	0	0	0
Zm00001eb117510	116.097	-10.4324	1.24155	-8.40273	4.36e-17	1.49e-14	158	255	231	0	0	0
Zm00001eb001970	107.078	-10.3158	3.90722	-2.64018	0.00828616	0.0498053	271	0	346	0	0	0
Zm00001eb119960	88.2959	-10.037	1.35315	-7.41753	1.19e-13	2.44e-11	263	68	149	0	0	0
Zm00001eb196630	63.5073	-9.56366	1.35129	-7.07742	1.47e-12	2.4e-10	112	48	208	0	0	0	ufgt4	UDP-flavonol-glycosyltransferase4	{"flavonol 3-O-glucosyltransferase"}
Zm00001eb034870	52.2343	-9.2803	1.26597	-7.33061	2.29e-13	4.46e-11	90	88	113	0	0	0	pgip2	polygalacturonase-inhibiting protein2	{"polygalacturonase inhibitor"}
Zm00001eb161250	37.4732	-8.80213	1.40978	-6.24363	4.28e-10	4.13e-08	25	92	96	0	0	0	aaap27	amino acid/auxin permease27	{"amino acid/auxin permease"}
Zm00001eb129150	28.4065	-8.40194	1.33257	-6.30506	2.88e-10	2.86e-08	48	46	65	0	0	0
Zm00001eb319690	27.452	-8.35509	1.40251	-5.95726	2.56e-09	2.05e-07	32	36	92	0	0	0
Zm00001eb029890	25.8346	-8.26554	1.5363	-5.38016	7.44e-08	3.95e-06	11	70	66	0	0	0	LOC103640481
Zm00001eb107000	34.6135	-7.71794	2.91269	-2.64976	0.00805481	0.0487329	0	134	56	1	0	0
Zm00001eb244950	17.1482	-7.67101	1.61274	-4.75651	1.97e-06	6.51e-05	58	14	19	0	0	0
Zm00001eb264650	16.7486	-7.64075	2.19857	-3.47534	0.000510215	0.0059597	27	0	74	0	0	0
Zm00001eb279540	14.5408	-7.43327	1.85749	-4.00179	6.29e-05	0.00113213	60	4	12	0	0	0
Zm00001eb158960	14.3046	-7.41008	1.50656	-4.91855	8.72e-07	3.26e-05	34	20	24	0	0	0
Zm00001eb290230	12.8789	-7.26362	1.55981	-4.65673	3.21e-06	9.91e-05	16	16	43	0	0	0
Zm00001eb225960	12.6957	-7.23764	1.53423	-4.71744	2.39e-06	7.66e-05	29	20	20	0	0	0
Zm00001eb373620	11.8979	-7.14451	2.46623	-2.89693	0.0037683	0.0274544	56	0	5	0	0	0
Zm00001eb138700	11.0609	-7.03989	1.54778	-4.54837	5.41e-06	0.000154284	20	20	21	0	0	0
Zm00001eb252190	10.9203	-7.02258	1.55298	-4.522	6.13e-06	0.000169053	16	21	24	0	0	0
Zm00001eb426910	10.8708	-7.01775	2.34075	-2.99808	0.00271686	0.0214806	16	0	50	0	0	0
Zm00001eb159260	10.2922	-6.93637	1.67148	-4.14983	3.33e-05	0.000676833	27	8	22	0	0	0	IDP8555
Zm00001eb307750	10.2198	-6.92524	1.58415	-4.37157	1.23e-05	0.000299458	21	17	18	0	0	0
Zm00001eb128870	10.1808	-6.92004	1.58398	-4.36877	1.25e-05	0.000302245	21	16	19	0	0	0
Zm00001eb239580	10.03	-6.90244	1.64192	-4.20389	2.62e-05	0.000555823	16	10	32	0	0	0
Zm00001eb068900	10.0495	-6.90107	2.53446	-2.72289	0.00647129	0.0415356	4	48	0	0	0	0	ili1	increased leaf inclination1	{"bHLH transcription factor"}
Zm00001eb249740	9.64021	-6.84435	2.37589	-2.88075	0.00396728	0.0285853	16	0	42	0	0	0
Zm00001eb193060	8.81628	-6.70974	1.81166	-3.70364	0.000212531	0.00297877	24	17	5	0	0	0	ereb57	AP2-EREBP-transcription factor 57
Zm00001eb333110	8.00646	-6.57352	2.48336	-2.64703	0.00812021	0.0489997	31	0	12	0	0	0
Zm00001eb367440	7.5635	-6.49648	1.89832	-3.42223	0.000621105	0.00693815	3	13	29	0	0	0	IDP7615
Zm00001eb060030	26.6085	-5.33341	1.88337	-2.83184	0.00462807	0.0321555	71	0	77	4	0	0
Zm00001eb019920	140.222	-5.32025	1.00033	-5.31848	1.05e-07	5.25e-06	212	9	604	9	6	7
Zm00001eb377240	44.8246	-5.20532	1.51535	-3.43506	0.000592431	0.00671009	184	1	45	0	8	1
Zm00001eb352410	10.1318	-4.97797	1.447	-3.44019	0.000581305	0.00661118	16	20	18	2	0	0	cyc1	cyclin1	{cyclin}
Zm00001eb074640	225.927	-4.73279	0.529155	-8.94404	3.75e-19	1.85e-16	478	318	400	4	35	18	ccd7	carotenoid cleavage dioxygenase7	{"carotenoid cleavage dioxygenase"}
Zm00001eb145670	1134.02	-4.69385	0.291143	-16.1221	1.78e-58	1.64e-54	2567	1494	1909	78	118	85	aaap21	amino acid/auxin permease21	{"amino acid/auxin permease"}
Zm00001eb413260	31.1272	-4.67802	1.12569	-4.15569	3.24e-05	0.000661657	64	34	70	0	9	0
Zm00001eb106220	39.4496	-4.62978	0.86844	-5.33115	9.76e-08	4.98e-06	86	72	45	0	4	6
Zm00001eb401480	41.5498	-4.48965	1.20105	-3.7381	0.000185414	0.0026775	106	56	52	0	14	0	bhlh21	bHLH-transcription factor 21
Zm00001eb174180	37.4806	-4.46597	1.0172	-4.39046	1.13e-05	0.000278493	15	78	116	0	6	5	iaa16	Aux/IAA-transcription factor 16
Zm00001eb412120	13.4828	-4.27323	1.2807	-3.33663	0.000848005	0.00885341	22	17	34	0	5	0	abi44	ABI3-VP1-transcription factor 44	{"VP1, dormancy regulatory protein"}
Zm00001eb407940	22.964	-4.2464	1.33261	-3.18654	0.00143987	0.0133076	64	14	42	0	9	0	IDP4147
Zm00001eb113170	949.687	-4.13369	0.441701	-9.35858	8.08e-21	4.56e-18	2686	997	1121	102	119	113	umc1551
Zm00001eb306720	9.18991	-4.12373	1.46512	-2.81459	0.00488389	0.0335532	17	13	18	0	0	3
Zm00001eb301480	230.586	-4.07694	0.839613	-4.85573	1.2e-06	4.26e-05	632	32	559	20	60	13
Zm00001eb249800	20.7246	-4.03099	1.04063	-3.87359	0.000107242	0.00172988	13	44	55	0	4	4
Zm00001eb380130	11.2484	-4.01945	1.41459	-2.84143	0.00449113	0.0313539	16	10	36	0	5	0
Zm00001eb284670	63.3806	-3.99682	0.519911	-7.6875	1.5e-14	3.67e-12	82	86	174	6	11	8
Zm00001eb209760	39413.5	-3.96609	0.750196	-5.28674	1.25e-07	6.05e-06	54333	66797	86898	2458	3008	8981	hpl1	hydroperoxide lyase1
Zm00001eb114160	67.1933	-3.92155	0.850551	-4.6106	4.02e-06	0.000119265	137	105	101	0	11	16
Zm00001eb120220	20.3065	-3.90162	1.29386	-3.01548	0.00256571	0.0205682	24	48	33	0	10	0
Zm00001eb266420	49.1661	-3.83566	1.07462	-3.56931	0.000357917	0.00449634	184	7	52	6	4	10	znf5	zinc finger protein5	{"zinc-finger transcription factor"}
Zm00001eb103110	12.8805	-3.83458	1.22856	-3.1212	0.00180118	0.0157206	8	40	18	2	4	0	ereb65	AP2-EREBP-transcription factor 65
Zm00001eb352400	33.6584	-3.8319	1.06837	-3.58666	0.000334942	0.00428556	100	18	53	0	12	4
Zm00001eb359240	10313.2	-3.82009	0.901944	-4.23539	2.28e-05	0.000494715	21466	12235	19544	1849	265	1944
Zm00001eb211240	624.424	-3.73711	0.380714	-9.81606	9.6e-23	7.17e-20	1312	926	922	60	183	64	cnr9	Cell Number Regulator9	{"mid-complementing activity (MCA) protein"}
Zm00001eb264840	27.5154	-3.53745	0.905843	-3.90515	9.42e-05	0.00157089	50	34	58	4	12	0	mmp163
Zm00001eb281430	25.0078	-3.52635	1.32145	-2.66854	0.00761825	0.046778	39	42	47	0	16	0
Zm00001eb057350	214.996	-3.49003	0.458816	-7.60659	2.81e-14	6.53e-12	556	202	312	37	48	32	Zm00001d034027
Zm00001eb334380	32.8278	-3.46254	0.607621	-5.69853	1.21e-08	8.06e-07	57	47	63	8	6	4	dxr2	deoxy xylulose reductoisomerase2	{"1-deoxy-D-xylulose 5-phosphate reductoisomerase"}
Zm00001eb317940	1723.36	-3.45904	1.03476	-3.34285	0.000829241	0.00870357	6060	621	1662	192	215	483
Zm00001eb019010	11.1932	-3.36707	1.19869	-2.80896	0.00497026	0.0339801	10	30	16	0	5	2
Zm00001eb031040	1274.32	-3.13955	1.06637	-2.94415	0.00323846	0.0245911	3938	700	1475	46	383	426
Zm00001eb331810	14.7778	-3.13496	1.12419	-2.78865	0.00529278	0.0357139	35	16	21	7	3	0
Zm00001eb300490	583.064	-3.08256	0.651895	-4.72862	2.26e-06	7.3e-05	132	1292	1600	149	119	128	cyp19	cytochrome P-450 19	{"cytochrome P450 CYP92"}
Zm00001eb395320	434.11	-3.07867	0.681263	-4.51907	6.21e-06	0.000171244	1281	256	547	54	58	169	nactf81	NAC-transcription factor 81
Zm00001eb423830	445.303	-3.05872	1.05309	-2.90451	0.00367829	0.0269816	1577	104	417	62	144	113
Zm00001eb384570	37.1002	-3.05149	0.537713	-5.67494	1.39e-08	9.06e-07	58	59	66	9	8	9
Zm00001eb387960	24.5997	-3.03347	0.962874	-3.15044	0.00163026	0.0145889	21	46	58	8	11	0	umc1743
Zm00001eb072980	22.6187	-3.02871	0.844466	-3.58654	0.000335088	0.00428556	16	52	45	9	4	3
Zm00001eb154800	909.335	-3.02152	0.320675	-9.42236	4.41e-21	2.65e-18	1893	849	1754	189	303	180
Zm00001eb396710	60.0393	-3.01625	0.915262	-3.29551	0.000982437	0.00991175	7	167	129	14	18	12
Zm00001eb433840	341.709	-3.00771	0.539316	-5.5769	2.45e-08	1.47e-06	288	728	691	27	108	114	dof41	C2C2-Dof-transcription factor 41
Zm00001eb306730	31.0211	-2.97481	0.75959	-3.91634	8.99e-05	0.0015162	73	36	40	4	17	4
Zm00001eb411580	74.5115	-2.94691	0.71041	-4.14818	3.35e-05	0.000680728	41	120	225	30	10	14	pebp20	phosphatidylethanolamine-binding protein20
Zm00001eb054430	1146.45	-2.94667	0.340309	-8.65882	4.77e-18	1.91e-15	1197	1695	2925	334	228	278
Zm00001eb107600	50.3754	-2.93001	0.957237	-3.0609	0.00220673	0.0182893	156	22	60	8	4	23	mads17	MADS-transcription factor 17
Zm00001eb212670	37.8119	-2.92646	1.02676	-2.85019	0.00436937	0.0307056	77	56	48	0	27	6	proh6	prolyl 4-hydroxylase 6	{"prolyl 4-hydroxylase"}
Zm00001eb053440	96.0989	-2.86508	0.648326	-4.4192	9.91e-06	0.000249017	150	92	240	6	32	38	mha13	membrane H(+)-ATPase13	{"H(+)-ATPase, plasma membrane"}
Zm00001eb079170	39171.6	-2.85982	0.903564	-3.16504	0.0015506	0.0140426	100155	28224	59051	7581	3456	17262	mas1	malate synthase1	{"malate synthase"}
Zm00001eb249870	21.2988	-2.81266	1.06241	-2.64743	0.00811053	0.0489661	43	32	26	4	16	0	TIDP3125
Zm00001eb060230	26.0581	-2.81263	0.986394	-2.85143	0.00435237	0.0306287	59	29	36	10	13	0	gata23	C2C2-GATA-transcription factor 23
Zm00001eb034520	414.457	-2.80522	0.324366	-8.64832	5.23e-18	2.03e-15	762	705	489	120	131	92
Zm00001eb211050	191.87	-2.80007	0.465457	-6.01575	1.79e-09	1.49e-07	151	401	393	71	59	30	bige1	big embryo1	{MATE}
Zm00001eb142060	134.699	-2.78955	0.505473	-5.51868	3.42e-08	1.95e-06	216	170	273	12	58	45
Zm00001eb059800	19.0935	-2.78267	0.961297	-2.89471	0.00379512	0.0275968	56	13	20	5	10	2
Zm00001eb300620	1086.94	-2.77664	0.492676	-5.63583	1.74e-08	1.1e-06	610	2781	1893	189	523	248
Zm00001eb058260	172.516	-2.74774	0.652738	-4.20956	2.56e-05	0.000545397	447	136	229	18	114	31	IDP7634
Zm00001eb316390	103.737	-2.73989	0.382027	-7.17198	7.39e-13	1.3e-10	129	149	233	19	39	32	nhx15	Na+/H+ antiporter 15	{"Na+/H+ antiporter "}
Zm00001eb306140	97.0303	-2.72277	0.540076	-5.04145	4.62e-07	1.88e-05	76	198	202	29	48	12	yuc5	Yucca5	{"flavin monoxygenase"}
Zm00001eb101690	17.4169	-2.7149	0.876322	-3.09806	0.00194794	0.01666	45	12	25	5	5	5
Zm00001eb273980	74.9506	-2.69131	0.593748	-4.53274	5.82e-06	0.000162463	170	112	62	13	30	24
Zm00001eb396700	18.4993	-2.68961	0.719932	-3.73592	0.000187031	0.00269522	23	26	42	4	9	4
Zm00001eb165750	134.01	-2.68358	0.542135	-4.95003	7.42e-07	2.83e-05	115	253	289	36	79	14	grx11	glutaredoxin11	{glutaredoxin}
Zm00001eb112460	250.388	-2.66412	0.689924	-3.86146	0.00011271	0.00180186	286	106	904	78	141	24	cl31479_3
Zm00001eb097730	1497.26	-2.65643	0.368044	-7.21768	5.29e-13	9.61e-11	2928	2023	2084	246	829	361	agp1	ADP glucose pyrophosphorylase small subunit embryo 1	{"ADP glucose pyrophosphorylase, embryo-- small subunit"}
Zm00001eb425320	79.2168	-2.65265	0.380206	-6.97688	3.02e-12	4.74e-10	103	121	159	26	23	22
Zm00001eb198540	2556.49	-2.64804	0.919531	-2.87977	0.00397966	0.0286452	5508	2837	3661	1639	336	241
Zm00001eb289780	66.9721	-2.64442	0.619144	-4.2711	1.95e-05	0.000434506	158	66	88	16	14	28
Zm00001eb034480	126.049	-2.61002	0.380872	-6.85275	7.24e-12	1.04e-09	248	138	211	40	51	28
Zm00001eb230440	129.658	-2.60831	0.438643	-5.94632	2.74e-09	2.16e-07	130	173	339	53	40	27	tps3	terpene synthase3	{"terpene synthase"}
Zm00001eb211140	111.041	-2.60521	0.550612	-4.73148	2.23e-06	7.24e-05	138	186	208	13	33	54
Zm00001eb040790	515.008	-2.60227	0.577938	-4.50269	6.71e-06	0.000182191	1410	430	515	101	344	82	GRMZM2G048522
Zm00001eb008750	35.2364	-2.59846	0.893459	-2.90832	0.00363377	0.0267672	96	36	28	5	28	4
Zm00001eb319440	12.9891	-2.59503	0.960255	-2.70244	0.00688318	0.0433929	19	31	9	4	4	4	GRMZM5G899476
Zm00001eb248890	118.323	-2.59252	0.46252	-5.60521	2.08e-08	1.27e-06	227	173	150	49	46	18
Zm00001eb346440	33.2858	-2.5915	0.685969	-3.77787	0.000158176	0.00238278	48	39	75	3	20	10
Zm00001eb281300	197.264	-2.56099	0.838748	-3.05334	0.00226306	0.0186729	568	22	335	63	51	68
Zm00001eb414810	365.738	-2.55689	0.351791	-7.26822	3.64e-13	6.85e-11	443	540	782	76	115	151
Zm00001eb193090	76.2158	-2.55232	0.492992	-5.1772	2.25e-07	1.01e-05	153	104	96	18	43	16	pgl17	polygalacturonase17	{polygalacturonase}
Zm00001eb162480	204.51	-2.55007	0.524446	-4.86241	1.16e-06	4.14e-05	378	331	232	108	42	40	abil1	abelson interactor1-like protein1
Zm00001eb273990	37.6799	-2.53256	0.702844	-3.60331	0.000314192	0.00407682	89	52	29	12	19	7
Zm00001eb211400	2381.92	-2.52736	0.383616	-6.58826	4.45e-11	5.28e-09	2372	4104	4986	916	472	814	rh3	RNA helicase3	{"RNA helicase3"}
Zm00001eb339420	3169.1	-2.49059	0.547708	-4.5473	5.43e-06	0.000154591	2239	7765	4864	1526	449	979
Zm00001eb391400	92.6594	-2.43923	0.599777	-4.0669	4.76e-05	0.000902705	176	103	152	56	26	12
Zm00001eb260610	428.664	-2.43892	0.394045	-6.18944	6.04e-10	5.65e-08	986	411	564	156	180	109
Zm00001eb150540	498.039	-2.42741	0.651367	-3.72663	0.000194054	0.00276755	1324	417	498	101	426	56	IDP7802
Zm00001eb035010	3858.87	-2.4163	0.800146	-3.01982	0.00252921	0.0203701	9784	2614	5212	400	2747	1186	lox13	lipoxygenase13	{"linoleate 13S-lipoxygenase"}
Zm00001eb013150	3105.59	-2.40903	0.501162	-4.80689	1.53e-06	5.29e-05	7836	2514	3716	466	1691	1185	IDP112
Zm00001eb176420	34.9315	-2.40302	0.701696	-3.42459	0.000615721	0.00689734	88	25	46	9	16	12
Zm00001eb254080	2584.35	-2.39901	0.370514	-6.47481	9.49e-11	1.06e-08	6038	2596	3069	717	1265	794	Zm00001d017987
Zm00001eb264980	15114.6	-2.39436	0.347058	-6.89903	5.24e-12	7.9e-10	31095	14747	23900	3309	6696	5966	gsh1	gamma-glutamylcysteine synthetase1
Zm00001eb325120	111.7	-2.38035	0.81383	-2.92487	0.003446	0.0257522	368	62	56	20	48	50	IDP3822
Zm00001eb415030	81.3892	-2.37728	0.557867	-4.26137	2.03e-05	0.000449377	89	148	144	12	62	20
Zm00001eb171510	58.6635	-2.37656	0.490244	-4.8477	1.25e-06	4.41e-05	95	52	132	16	30	18
Zm00001eb171490	210.428	-2.37596	0.704294	-3.37354	0.000742084	0.00799223	470	254	222	12	167	66
Zm00001eb046410	350.949	-2.36358	0.385189	-6.13616	8.45e-10	7.71e-08	272	661	731	118	194	80
Zm00001eb413180	159.331	-2.35489	0.466363	-5.04949	4.43e-07	1.83e-05	295	212	220	24	94	60
Zm00001eb244140	130.825	-2.3413	0.694596	-3.37074	0.000749663	0.00804875	310	125	154	17	122	22	zar7	Zea mays ARGOS7	{ARGOS}
Zm00001eb296600	10623.2	-2.3353	0.862016	-2.70911	0.00674637	0.0428138	28352	6024	13460	1892	3502	5734
Zm00001eb417170	40.6934	-2.33357	0.723827	-3.22394	0.00126441	0.0120032	104	26	54	8	24	14	myb101	MYB-transcription factor 101
Zm00001eb009380	59.2241	-2.33356	0.663546	-3.51681	0.000436772	0.00526432	133	52	84	9	22	32
Zm00001eb333530	113.613	-2.3247	0.731124	-3.17963	0.00147464	0.0135383	68	222	250	8	92	36
Zm00001eb011700	67.0316	-2.31626	0.644062	-3.59633	0.00032274	0.00416796	171	57	71	24	42	12	si486090a03
Zm00001eb184650	381.802	-2.3085	0.404115	-5.71249	1.11e-08	7.58e-07	749	381	619	152	100	153
Zm00001eb349510	3124.84	-2.30348	0.841352	-2.73783	0.00618452	0.0400862	8884	1066	4079	588	1779	1206	phi121
Zm00001eb125310	57.2791	-2.28983	0.72698	-3.14978	0.00163395	0.0146125	90	109	57	8	54	10
Zm00001eb371070	104.102	-2.27502	0.676635	-3.36226	0.000773083	0.00824891	291	58	112	28	36	50	gata13	C2C2-GATA-transcription factor 13
Zm00001eb188930	40.7299	-2.27194	0.56514	-4.02013	5.82e-05	0.00106201	74	37	77	16	13	16
Zm00001eb427300	406.282	-2.27031	0.580781	-3.90906	9.27e-05	0.0015541	896	468	444	40	279	165	pco096967
Zm00001eb284680	85.1291	-2.26194	0.386399	-5.8539	4.8e-09	3.59e-07	119	108	169	20	47	32
Zm00001eb212480	24.708	-2.25908	0.668502	-3.37932	0.000726651	0.00786281	35	40	38	8	18	4	Zm00001d013035
Zm00001eb063880	20.6534	-2.24577	0.635596	-3.53333	0.000410362	0.00501826	32	30	32	8	10	6
Zm00001eb013480	28.6774	-2.24466	0.760593	-2.9512	0.00316541	0.0241493	32	64	32	9	6	16
Zm00001eb188920	40.3642	-2.23717	0.634067	-3.52829	0.000418257	0.00507883	72	55	54	13	9	22
Zm00001eb155060	15475.5	-2.22151	0.763254	-2.91058	0.00360757	0.0266254	31871	13250	25060	1547	6544	9454
Zm00001eb166200	199.659	-2.22133	0.555804	-3.99661	6.43e-05	0.00115294	378	266	248	28	176	52
Zm00001eb158710	276.996	-2.22045	0.289582	-7.66776	1.75e-14	4.2e-12	470	295	505	98	118	105
Zm00001eb051960	74.7035	-2.21374	0.768761	-2.87962	0.00398159	0.0286511	119	112	106	4	74	20
Zm00001eb276790	39.1781	-2.21228	0.786995	-2.81104	0.00493811	0.033808	22	87	72	26	15	5
Zm00001eb383160	1146.23	-2.20723	0.324366	-6.80477	1.01e-11	1.4e-09	2321	1220	1598	318	646	414
Zm00001eb281090	427.702	-2.20569	0.27609	-7.98904	1.36e-15	3.91e-13	768	483	687	174	180	146
Zm00001eb342550	404.838	-2.20238	0.33605	-6.55372	5.61e-11	6.54e-09	757	398	685	112	197	169	fps1	farnesyl pyrophosphate synthase1	{"farnesyl diphosphate synthase"}
Zm00001eb202080	1801.5	-2.1941	0.327776	-6.6939	2.17e-11	2.75e-09	3450	1746	2966	450	1045	690	aaap33	amino acid/auxin permease33	{"amino acid/auxin permease"}
Zm00001eb182980	1123.41	-2.18813	0.24071	-9.09033	9.87e-20	5.15e-17	1514	1834	1736	326	707	354
Zm00001eb398880	1358.17	-2.18652	0.323653	-6.75576	1.42e-11	1.88e-09	1067	2014	3336	451	692	489
Zm00001eb034460	122.895	-2.1856	0.560612	-3.8986	9.67e-05	0.00160501	268	166	101	24	78	49
Zm00001eb042780	156.971	-2.18236	0.697514	-3.12877	0.00175539	0.0154238	82	92	615	39	102	54
Zm00001eb347310	6227.04	-2.17625	0.331272	-6.56937	5.05e-11	5.94e-09	7649	7276	14145	1503	2677	3130	Zm00001d010007
Zm00001eb115940	19.3057	-2.17095	0.674796	-3.21719	0.00129452	0.0122221	26	29	33	8	12	4	pza02727
Zm00001eb199410	23847.7	-2.16808	0.487242	-4.44969	8.6e-06	0.000222433	59040	15939	30562	5193	11312	11896	traf33	TNF receptor-associated factor 33	{"TNF receptor-associated factor"}
Zm00001eb174190	67.9222	-2.16662	0.731519	-2.96181	0.00305835	0.0235143	115	76	117	5	28	46
Zm00001eb248880	151.616	-2.16239	0.613531	-3.5245	0.000424289	0.00513403	397	139	119	32	107	53
Zm00001eb230410	2930.81	-2.16009	0.380484	-5.6772	1.37e-08	8.98e-07	2053	3661	8328	1252	1340	948	tps2	terpene synthase2	{"terpene synthase"}
Zm00001eb097540	140.902	-2.15967	0.372272	-5.80133	6.58e-09	4.8e-07	237	150	255	38	93	46
Zm00001eb403030	312.3	-2.14763	0.589075	-3.64576	0.000266598	0.00355786	822	166	386	100	103	161	rtcl1	RTCS-like1
Zm00001eb215030	1385.08	-2.13552	0.429392	-4.97335	6.58e-07	2.57e-05	3054	1156	1940	359	580	717
Zm00001eb349050	710.992	-2.13442	0.57028	-3.74275	0.000182014	0.0026436	1504	512	1181	144	710	126	aaap54	amino acid/auxin permease54	{"amino acid/auxin permease"}
Zm00001eb206400	7405.3	-2.13328	0.289239	-7.37551	1.64e-13	3.23e-11	11276	7355	15419	1921	4457	2924	GRMZM2G304712
Zm00001eb071840	24.1697	-2.13214	0.673356	-3.16644	0.0015432	0.0139957	38	31	40	4	14	12
Zm00001eb155790	24.2717	-2.12805	0.614868	-3.46098	0.000538213	0.00621092	44	30	34	10	12	8
Zm00001eb293610	252.759	-2.12685	0.338914	-6.27551	3.48e-10	3.4e-08	463	327	329	74	130	108	iaa30	Aux/IAA-transcription factor 30
Zm00001eb121970	63.3329	-2.12061	0.529539	-4.00464	6.21e-05	0.00112002	93	83	111	10	47	25
Zm00001eb413210	79.1813	-2.10492	0.515999	-4.07931	4.52e-05	0.000862361	119	122	112	22	69	16
Zm00001eb135250	168.266	-2.09737	0.613555	-3.41839	0.000629933	0.00701973	450	103	176	48	69	88
Zm00001eb113190	1511.32	-2.09335	0.32408	-6.45935	1.05e-10	1.15e-08	2817	2263	1484	590	744	563
Zm00001eb148750	249.012	-2.09087	0.260866	-8.01512	1.1e-15	3.2e-13	319	318	500	78	133	104	cct4	CO CO-LIKE TIMING OF CAB1 protein domain4	{"CCT domain protein"}
Zm00001eb421990	3258.82	-2.07815	0.353237	-5.88317	4.02e-09	3.1e-07	6779	3782	3631	921	1902	1364
Zm00001eb319970	267.845	-2.07583	0.400029	-5.1892	2.11e-07	9.55e-06	454	252	506	108	195	56
Zm00001eb393680	151.459	-2.07423	0.553214	-3.74942	0.000177244	0.00259198	165	327	172	76	32	72
Zm00001eb200450	103.467	-2.07421	0.518355	-4.00152	6.29e-05	0.00113264	145	209	95	30	80	29
Zm00001eb169470	40.9435	-2.06735	0.649409	-3.18344	0.00145537	0.0133971	77	47	56	14	10	25
Zm00001eb351760	315.507	-2.04941	0.714958	-2.86648	0.00415069	0.0295828	1002	109	221	104	181	126	cdpk20	calcium dependent protein kinase20	{"calcium dependent protein kinase"}
Zm00001eb136070	36.8252	-2.04454	0.549366	-3.72164	0.00019793	0.00281846	49	59	56	14	28	8
Zm00001eb167800	132.502	-2.04245	0.619042	-3.29937	0.000969037	0.00979081	311	142	114	24	116	44
Zm00001eb167810	132.502	-2.04245	0.619042	-3.29937	0.000969037	0.00979081	311	142	114	24	116	44	nbcs11	nucleobase:cation symporter11	{"nucleobase:cation symporter 2"}
Zm00001eb413190	89.0408	-2.04169	0.77115	-2.64759	0.00810667	0.0489608	189	96	102	10	106	16
Zm00001eb121190	65.7999	-2.03642	0.722087	-2.82018	0.00479965	0.033131	129	79	79	9	73	14	acs1	1-aminocyclopropane-1-carboxylate synthase1	{"1-aminocyclopropane-1-carboxylate synthase"}
Zm00001eb392880	2006.85	-2.03217	0.264466	-7.68405	1.54e-14	3.74e-12	2948	2577	3443	727	788	1010	sus1	sucrose synthase1	{"sucrose synthase"}
Zm00001eb239750	114.653	-2.03168	0.426449	-4.76418	1.9e-06	6.31e-05	135	213	158	28	80	46
Zm00001eb305600	586.562	-2.0276	0.301713	-6.72028	1.81e-11	2.34e-09	866	892	824	251	210	276
Zm00001eb413540	611.116	-2.02453	0.324961	-6.23006	4.66e-10	4.46e-08	612	786	1412	311	231	235	nactf110	NAC-transcription factor 110
Zm00001eb309260	1175.57	-2.02402	0.317887	-6.3671	1.93e-10	2.02e-08	1087	1696	2605	358	866	385	igps1	indole-3-glycerolphosphate synthase1	{"indole-3-glycerolphosphate synthase"}
Zm00001eb061830	1532.49	-2.01384	0.248814	-8.09375	5.79e-16	1.74e-13	2514	1755	2539	483	1032	562	pgl102	polygalacturonase102	{polygalacturonase}
Zm00001eb143360	450.458	-2.01076	0.308534	-6.51714	7.17e-11	8.18e-09	754	450	807	184	186	208	sps2	sucrose phosphate synthase2	{"sucrose-phosphate synthase"}
Zm00001eb374510	58.134	-2.00988	0.586914	-3.42449	0.000615954	0.00689734	129	72	46	24	32	21	ppr2263	pentatricopeptide repeat protein2263	{"Pentatricopeptide repeat protein PPR2263"}
Zm00001eb084490	3891.98	-2.00988	0.406552	-4.94371	7.66e-07	2.9e-05	7888	3482	5713	1209	1436	2256
Zm00001eb194160	1053.32	-2.00885	0.476849	-4.21275	2.52e-05	0.000539404	2288	731	1612	285	420	629	vq23	VQ motif-transcription factor23	{"VQ motif-transcription factor"}
Zm00001eb433690	441.966	-2.0079	0.344576	-5.82716	5.64e-09	4.16e-07	337	824	833	183	256	152
Zm00001eb227360	35.0799	-1.99313	0.718279	-2.77487	0.00552244	0.0368852	75	35	42	15	30	5
Zm00001eb263170	88.7892	-1.9918	0.685571	-2.90531	0.00366885	0.026941	122	191	65	23	92	16
Zm00001eb265020	746.2	-1.99045	0.232945	-8.54471	1.29e-17	4.68e-15	1073	1011	1224	318	502	208
Zm00001eb283040	182.206	-1.98455	0.623237	-3.18426	0.00145125	0.0133759	496	83	201	62	121	67
Zm00001eb243330	2468.59	-1.98339	0.384097	-5.16376	2.42e-07	1.08e-05	5170	2898	2498	694	1729	985
Zm00001eb305360	30.1639	-1.97428	0.626956	-3.149	0.00163831	0.0146467	45	30	61	8	26	9
Zm00001eb078470	76.4213	-1.96566	0.416332	-4.72138	2.34e-06	7.54e-05	93	117	128	29	30	41	umc259b
Zm00001eb240440	45691	-1.95352	0.331675	-5.88985	3.87e-09	2.99e-07	95644	39819	62608	17982	24458	19490	pco098455
Zm00001eb155360	148.409	-1.95222	0.574297	-3.39932	0.000675543	0.00743205	371	86	180	56	108	46
Zm00001eb332090	1162.76	-1.95212	0.385868	-5.05903	4.21e-07	1.76e-05	1742	1310	2115	227	949	487	npi611a
Zm00001eb187850	1044.78	-1.94455	0.387331	-5.02038	5.16e-07	2.06e-05	2313	802	1398	434	578	418
Zm00001eb433520	4522.69	-1.9417	0.397659	-4.88281	1.05e-06	3.81e-05	9877	3767	5847	1329	2529	2303
Zm00001eb277030	47.4678	-1.93913	0.496208	-3.90791	9.31e-05	0.00155885	44	65	106	22	21	21
Zm00001eb116090	100.053	-1.93458	0.515988	-3.74927	0.000177347	0.00259198	66	193	188	58	39	37
Zm00001eb171440	100355	-1.9314	0.412332	-4.68408	2.81e-06	8.82e-05	213092	79651	141753	37935	37223	56778	aco1	aconitase1	{"aconitate hydratase"}
Zm00001eb179070	626.962	-1.93023	0.187418	-10.2991	7.11e-25	6.34e-22	917	802	1038	245	340	276
Zm00001eb327060	266.852	-1.92476	0.440289	-4.37157	1.23e-05	0.000299458	551	205	405	83	207	95	eal2	egg apparatus-like2	{"egg apparatus-like protein"}
Zm00001eb278010	183.156	-1.92066	0.340261	-5.64466	1.66e-08	1.06e-06	269	300	218	71	91	88
Zm00001eb112690	195.444	-1.91797	0.700302	-2.73878	0.0061667	0.0399989	46	217	673	76	100	92
Zm00001eb022920	330.931	-1.91107	0.584263	-3.27091	0.00107202	0.0105504	785	285	329	71	341	93	IDP4235
Zm00001eb333060	289.019	-1.91097	0.370206	-5.1619	2.44e-07	1.09e-05	526	392	313	105	142	148
Zm00001eb405100	56.1773	-1.90772	0.421311	-4.52805	5.95e-06	0.000165372	68	74	108	28	36	16
Zm00001eb072870	60.884	-1.89987	0.580668	-3.27187	0.0010684	0.0105297	113	52	101	12	40	34	mybr20	MYB-related-transcription factor 20
Zm00001eb185830	2694.2	-1.8944	0.478964	-3.9552	7.65e-05	0.00133196	2527	2981	6802	486	2702	926
Zm00001eb071090	32553.3	-1.88841	0.198467	-9.51501	1.82e-21	1.17e-18	33196	48314	63177	14530	17334	13734	tps1	terpene synthase1	{"sesquiterpen synthase1","ent-kaurene synthase"}
Zm00001eb057770	704.631	-1.88558	0.428996	-4.39534	1.11e-05	0.000272795	669	572	2024	214	527	288
Zm00001eb394930	31.1089	-1.88261	0.619359	-3.03961	0.00236888	0.0193324	30	50	58	16	24	6
Zm00001eb122610	752.8	-1.87706	0.334105	-5.61818	1.93e-08	1.2e-06	1015	916	1388	180	591	337
Zm00001eb279680	2613.26	-1.87235	0.268608	-6.97058	3.16e-12	4.93e-10	2393	3915	5344	1181	1225	1230	aaap48	amino acid/auxin permease48	{"amino acid/auxin permease"}
Zm00001eb176170	499.583	-1.86938	0.374727	-4.98865	6.08e-07	2.38e-05	963	657	482	207	245	246	dapB2	dihydrodipicolinate reductase2	{"dihydrodipicolinate reductase"}
Zm00001eb011240	506.151	-1.86116	0.433481	-4.29352	1.76e-05	0.00040117	1101	516	512	181	416	164
Zm00001eb110050	1776.59	-1.85955	0.452255	-4.11172	3.93e-05	0.000773824	1703	2620	3571	287	1590	811
Zm00001eb002520	56.8697	-1.85774	0.690359	-2.69098	0.00712423	0.044446	110	64	68	29	53	6	cl457_2a
Zm00001eb183010	1015.36	-1.85657	0.345385	-5.37537	7.64e-08	4.02e-06	1737	1441	1123	287	751	459	nap1	nucleosome assembly protein1
Zm00001eb308620	265.65	-1.85445	0.356597	-5.2004	1.99e-07	9.07e-06	449	313	381	72	195	124	LOC100192829
Zm00001eb218220	328.185	-1.85061	0.327949	-5.64298	1.67e-08	1.06e-06	510	492	396	151	245	94
Zm00001eb255590	201.821	-1.84529	0.444342	-4.15285	3.28e-05	0.000669439	218	339	319	129	57	90	pco133309c
Zm00001eb030480	75.1302	-1.84076	0.66522	-2.76715	0.00565489	0.0375791	138	86	96	8	64	41
Zm00001eb195650	3148.4	-1.8393	0.402768	-4.56665	4.96e-06	0.000143039	6730	2823	3764	919	1882	1736	scro1	scarecrow1	{GRAS}
Zm00001eb088780	1255.31	-1.83922	0.242063	-7.59813	3e-14	6.9e-12	2116	1495	1770	618	637	539
Zm00001eb257810	602.2	-1.83875	0.412614	-4.45634	8.34e-06	0.000216458	1251	500	816	257	251	332	lrl3	ljrhl1-like3	{"bHLH transcription factor"}
Zm00001eb189240	14720.3	-1.83569	0.503117	-3.64864	0.000263632	0.0035268	36126	7975	18085	5513	6367	8680
Zm00001eb160830	2763.37	-1.83126	0.289972	-6.31527	2.7e-10	2.69e-08	4123	3615	4165	875	1429	1627	aldh5	aldehyde dehydrogenase5	{"aldehyde dehydrogenase, cytoplasmic"}
Zm00001eb100360	91.4471	-1.82915	0.40277	-4.54141	5.59e-06	0.000157676	95	159	142	53	53	28
Zm00001eb048560	490.877	-1.82787	0.661934	-2.76141	0.00575523	0.0380173	168	306	1889	220	294	204
Zm00001eb255230	2919.19	-1.82756	0.452174	-4.04171	5.31e-05	0.00098181	6661	2295	3324	788	1822	1639	vq31	VQ motif-transcription factor31	{"VQ motif-transcription factor"}
Zm00001eb374840	72.0201	-1.82359	0.530381	-3.43827	0.000585433	0.00664718	105	88	119	56	32	16	mha8	membrane H(+)-ATPase8	{"H(+)-ATPase, plasma membrane"}
Zm00001eb142370	260.675	-1.82263	0.494456	-3.68613	0.000227688	0.00315283	577	199	326	80	134	158	hak5	potassium high-affinity transporter5	{"potassium high-affinity transporter"}
Zm00001eb012910	71.1924	-1.82262	0.571487	-3.18925	0.00142641	0.013223	102	116	84	12	60	36	gst50	glutathione transferase50	{"glutathione S-transferase"}
Zm00001eb102370	116.65	-1.82039	0.513234	-3.54691	0.000389782	0.00481993	211	111	180	26	112	44	pin11	PIN-formed protein11	{"PIN-formed protein"}
Zm00001eb034610	98.2728	-1.81677	0.379551	-4.78664	1.7e-06	5.76e-05	161	116	145	44	75	30	LOC103641905
Zm00001eb302890	291.814	-1.81211	0.348406	-5.20114	1.98e-07	9.04e-06	307	485	473	86	245	117	ereb82	AP2-EREBP-transcription factor 82
Zm00001eb179080	848.573	-1.80994	0.307446	-5.887	3.93e-09	3.03e-07	965	1189	1554	291	402	517	cl377_-3
Zm00001eb286740	5468.64	-1.8081	0.233672	-7.73778	1.01e-14	2.54e-12	7987	5881	9964	1919	3411	2738	nbcs9	nucleobase:cation symporter9	{"nucleobase:cation symporter 2"}
Zm00001eb224190	421.126	-1.80778	0.418297	-4.32175	1.55e-05	0.000362081	488	579	772	171	126	283
Zm00001eb304520	2468.92	-1.80752	0.252764	-7.15102	8.61e-13	1.49e-10	3289	2791	4736	806	1535	1296	pco098114
Zm00001eb196590	17994.9	-1.79529	0.450195	-3.9878	6.67e-05	0.0011901	38592	11719	26271	7301	6943	11150	cl741_1b
Zm00001eb388400	45.3255	-1.79184	0.661674	-2.70804	0.00676818	0.04288	57	55	86	39	21	7
Zm00001eb323150	483.706	-1.78966	0.312495	-5.72699	1.02e-08	7.06e-07	791	594	674	162	407	183
Zm00001eb404930	27.5581	-1.78853	0.646287	-2.7674	0.00565059	0.0375596	38	46	32	8	14	18
Zm00001eb366190	318.434	-1.78841	0.500745	-3.57149	0.000354955	0.00447745	235	716	405	83	294	125
Zm00001eb160840	356.688	-1.7821	0.381749	-4.66826	3.04e-06	9.4e-05	453	516	564	88	208	229
Zm00001eb266890	53.1073	-1.78022	0.533672	-3.3358	0.000850551	0.00886663	76	75	76	21	52	12
Zm00001eb108660	3410.18	-1.78017	0.416705	-4.27202	1.94e-05	0.000433959	5046	2952	6950	1150	1241	2413
Zm00001eb051750	851.644	-1.78009	0.285658	-6.23156	4.62e-10	4.43e-08	1493	817	1335	332	527	415
Zm00001eb098430	118.548	-1.7794	0.413028	-4.30817	1.65e-05	0.000381164	179	168	156	37	108	42
Zm00001eb234450	569.258	-1.77854	0.408576	-4.35301	1.34e-05	0.000322283	808	487	1210	246	201	359
Zm00001eb207970	2731.32	-1.77251	0.424173	-4.17874	2.93e-05	0.00060839	5837	2183	3458	1033	1206	1701
Zm00001eb370610	861.315	-1.77012	0.36142	-4.89769	9.7e-07	3.56e-05	1610	924	1091	336	395	519	GRMZM2G135586
Zm00001eb323420	103.711	-1.77008	0.31161	-5.68044	1.34e-08	8.85e-07	114	142	196	50	65	42	umc1936
Zm00001eb011250	207.629	-1.76807	0.505724	-3.49611	0.000472087	0.00560438	417	207	246	47	200	85
Zm00001eb082800	400.678	-1.76702	0.395087	-4.47248	7.73e-06	0.000203806	769	406	512	136	361	140
Zm00001eb079750	108.341	-1.76122	0.316447	-5.5656	2.61e-08	1.55e-06	161	136	165	48	60	54
Zm00001eb029040	764.927	-1.76102	0.249027	-7.07161	1.53e-12	2.49e-10	1017	1085	1168	318	633	255
Zm00001eb103480	24830.3	-1.75414	0.394893	-4.44206	8.91e-06	0.000228975	48824	21753	34167	6877	14904	15412	nye2	non-yellowing2	{"magnesium dechelatase"}
Zm00001eb007950	433.976	-1.75161	0.3859	-4.53902	5.65e-06	0.000158825	903	373	541	219	235	197	gt1	grassy tillers1	{GT1}
Zm00001eb369740	382.046	-1.7513	0.395865	-4.42398	9.69e-06	0.000244911	517	609	485	112	382	128
Zm00001eb058100	2065.91	-1.74881	0.216175	-8.08976	5.98e-16	1.78e-13	2195	2633	4215	835	1480	887
Zm00001eb296610	374.51	-1.74809	0.614325	-2.84555	0.00443348	0.0310692	945	194	412	87	218	254
Zm00001eb406480	116.195	-1.74754	0.471514	-3.70624	0.000210359	0.00295954	163	101	244	60	40	68	psk4	phytosulfokine4
Zm00001eb044360	112.724	-1.7473	0.463291	-3.77149	0.000162273	0.00243365	218	132	118	36	88	52
Zm00001eb158690	1215.03	-1.74399	0.423901	-4.11415	3.89e-05	0.000767372	2639	1006	1412	552	529	701	pin10	PIN-formed protein10	{"PIN-formed protein"}
Zm00001eb300120	1051.7	-1.74159	0.38299	-4.54735	5.43e-06	0.000154591	737	1187	2823	425	730	473	gst6	glutathione transferase6	{"glutathione S-transferase subunit VI"}
Zm00001eb110040	4601.86	-1.73927	0.430215	-4.04279	5.28e-05	0.000979269	4481	6580	8985	817	4011	2479
Zm00001eb311010	29.5862	-1.73875	0.641715	-2.70953	0.00673785	0.0427695	48	38	38	19	9	15
Zm00001eb426180	1438.26	-1.73673	0.35424	-4.9027	9.45e-07	3.5e-05	2610	1845	1509	541	1274	501
Zm00001eb308920	44.7272	-1.73522	0.645503	-2.68817	0.00718442	0.0446903	56	52	86	39	21	8
Zm00001eb015630	15743.5	-1.7345	0.446196	-3.88731	0.000101362	0.00166476	31097	12275	23137	4399	7451	11298	nactf44	NAC-transcription factor 44
Zm00001eb303610	129.869	-1.72506	0.389748	-4.42609	9.6e-06	0.000243635	202	195	143	45	88	68
Zm00001eb109480	831.826	-1.72099	0.458421	-3.75417	0.000173917	0.00255148	1750	780	911	199	681	441
Zm00001eb146930	110.054	-1.72009	0.631384	-2.72431	0.00644354	0.0413864	224	80	160	36	130	22
Zm00001eb368040	179.517	-1.71947	0.623396	-2.75822	0.00581162	0.0382343	440	75	233	53	147	86
Zm00001eb411380	246.413	-1.71944	0.457923	-3.75488	0.000173427	0.002547	225	296	568	88	259	65	glu1	beta glucosidase1	{"beta glucosidase"}
Zm00001eb341220	19333.1	-1.71802	0.303034	-5.66941	1.43e-08	9.31e-07	35433	17955	28104	7193	12292	10334	mrpa6	multidrug resistance associated protein6	{"ABC transporter C family protein"}
Zm00001eb389180	418.801	-1.71645	0.314617	-5.45569	4.88e-08	2.68e-06	762	388	617	212	279	164
Zm00001eb025550	2682.31	-1.71241	0.181685	-9.42516	4.29e-21	2.64e-18	3753	3007	4742	1170	1647	1327
Zm00001eb185040	217.636	-1.71192	0.497517	-3.44094	0.000579706	0.00659571	218	226	518	97	65	153
Zm00001eb144340	106.355	-1.70988	0.477658	-3.57971	0.00034397	0.00437083	175	95	184	30	61	71	gras7	GRAS-transcription factor 7
Zm00001eb263160	478.255	-1.70511	0.448259	-3.80385	0.000142466	0.0021858	762	384	913	125	258	340	IDP231
Zm00001eb384100	63.1474	-1.70283	0.559205	-3.04509	0.00232608	0.019062	120	42	106	34	27	34	cyp23	cytochrome P-450 23	{"cytochrome P450"}
Zm00001eb257980	340.194	-1.7	0.428065	-3.97135	7.15e-05	0.0012591	323	354	829	206	119	180
Zm00001eb142340	34.4465	-1.69531	0.582981	-2.90801	0.00363737	0.0267691	28	60	60	12	30	14
Zm00001eb428450	484.142	-1.69347	0.411154	-4.11881	3.81e-05	0.00075415	965	315	763	210	375	194
Zm00001eb280970	106.876	-1.69224	0.509916	-3.31866	0.00090452	0.00928871	140	138	176	74	27	56
Zm00001eb355780	169.593	-1.68952	0.537638	-3.14248	0.0016752	0.0149038	367	147	184	50	175	60
Zm00001eb002950	2505.6	-1.68829	0.463579	-3.64186	0.000270673	0.0035966	1865	2662	6686	640	2601	978	gst31	glutathione transferase31	{"glutathione S-transferase subunit 31"}
Zm00001eb388670	3476.86	-1.68592	0.371376	-4.53967	5.63e-06	0.0001585	4276	2885	8102	1356	1627	2274	TIDP2779
Zm00001eb068120	5367.02	-1.68488	0.368231	-4.5756	4.75e-06	0.000138226	10573	4853	6871	1710	3644	3099	pco102923
Zm00001eb350800	1943.17	-1.68347	0.42815	-3.93197	8.43e-05	0.00143938	4052	1578	2421	528	1589	1025
Zm00001eb241050	30.0464	-1.68211	0.615222	-2.73415	0.00625408	0.040438	44	38	44	13	11	21
Zm00001eb223190	10029.1	-1.68124	0.481335	-3.49287	0.000477867	0.00566084	22854	6299	12280	3413	4979	6853	ugu1	UTP-glucose-P-uridyltransferase homolog	{"UTP-- glucose-1-phosphate uridyltransferase"}
Zm00001eb340690	501.286	-1.67935	0.464746	-3.61349	0.000302108	0.00394971	1151	318	598	208	339	248
Zm00001eb330310	609.754	-1.67865	0.362186	-4.63479	3.57e-06	0.000108467	462	1210	907	242	420	307
Zm00001eb406510	258.895	-1.67781	0.344551	-4.86954	1.12e-06	4.01e-05	416	336	323	109	130	158
Zm00001eb224180	8660.41	-1.67543	0.223197	-7.50649	6.07e-14	1.31e-11	11015	12557	12906	3872	4526	4955
Zm00001eb166230	196.374	-1.6734	0.572357	-2.92369	0.00345907	0.0258192	115	193	581	151	88	65
Zm00001eb188900	2285	-1.67288	0.301916	-5.54089	3.01e-08	1.76e-06	3855	1989	3834	956	1299	1301	dgatii1	diacylglycerol acyltransferase-typeII1	{"diacylglycerol O-acyltransferase"}
Zm00001eb077390	175.896	-1.66514	0.292089	-5.70078	1.19e-08	8e-07	251	261	218	87	110	82	AI691686
Zm00001eb317010	406.072	-1.6625	0.479517	-3.46703	0.000526243	0.00609281	388	417	983	103	457	142
Zm00001eb279320	370.84	-1.65842	0.539422	-3.07444	0.00210901	0.0177248	781	390	334	97	426	122
Zm00001eb295310	4440.36	-1.65819	0.363385	-4.56316	5.04e-06	0.000144699	8814	3742	5844	1540	3102	2474	IDP7180
Zm00001eb149380	263.096	-1.65652	0.441147	-3.75503	0.000173323	0.00254683	235	406	485	97	106	195
Zm00001eb059360	66.1164	-1.65264	0.619769	-2.66654	0.00766364	0.0469701	108	83	82	44	14	40
Zm00001eb145030	2298.07	-1.6522	0.220852	-7.48103	7.37e-14	1.56e-11	3535	2645	3452	903	1657	1158
Zm00001eb101040	65.3684	-1.65169	0.613679	-2.69145	0.00711422	0.0444176	81	137	46	47	33	23	bhlh169	bHLH-transcription factor 169
Zm00001eb140940	145.894	-1.647	0.440501	-3.73893	0.000184809	0.00267155	260	131	219	42	114	82	IDP506
Zm00001eb088770	195.379	-1.64632	0.369341	-4.45746	8.29e-06	0.000216343	203	360	249	74	126	112
Zm00001eb003760	51875.6	-1.64511	0.318753	-5.16109	2.46e-07	1.09e-05	92561	47801	76043	20422	29221	31898	lls1	lethal leaf spot1	{"suppressor of cell death protein"}
Zm00001eb266720	133.46	-1.64472	0.292965	-5.61404	1.98e-08	1.22e-06	201	148	212	66	84	64	elo6	elongation defective-like6
Zm00001eb163290	315.934	-1.63759	0.268558	-6.09771	1.08e-09	9.53e-08	432	334	577	194	182	130
Zm00001eb087720	312.14	-1.63374	0.329018	-4.96551	6.85e-07	2.66e-05	413	409	490	125	308	102	pht13	phosphate transporter protein13	{"phosphate transporter, plasma membrane"}
Zm00001eb232890	131.747	-1.63303	0.587927	-2.77761	0.00547596	0.0366634	222	165	154	20	94	98
Zm00001eb244860	15291.1	-1.63258	0.438549	-3.72269	0.000197115	0.0028083	34209	10110	18298	5420	10064	9109	serk2	somatic embryogenesis receptor-like kinase2	{"SERK protein"}
Zm00001eb051790	400.289	-1.62663	0.549784	-2.95867	0.0030897	0.0236828	787	242	645	122	164	326	nrat6	nramp aluminum transporter6	{"nramp aluminum transporter"}
Zm00001eb076850	191.719	-1.62568	0.608345	-2.67229	0.0075335	0.046402	81	492	220	70	134	108	sk1	silkless ears1	{UDP-glucuronosyl/UDP-glucosyltransferase}
Zm00001eb191510	53.3744	-1.62382	0.554415	-2.92889	0.00340177	0.0255018	83	64	75	12	53	26
Zm00001eb384250	477.899	-1.62218	0.401303	-4.04228	5.29e-05	0.00098077	716	357	973	146	432	230
Zm00001eb147010	221.52	-1.6219	0.592354	-2.73806	0.00618021	0.0400676	521	123	260	55	199	119	mybr37	MYB-related-transcription factor 37
Zm00001eb122670	861.09	-1.61547	0.581571	-2.77776	0.00547348	0.0366558	1083	566	2111	494	160	626
Zm00001eb142860	53.0997	-1.61439	0.564485	-2.85993	0.00423731	0.0300605	80	40	107	33	44	13
Zm00001eb365040	76246.5	-1.60998	0.241018	-6.67991	2.39e-11	2.99e-09	125720	75405	116428	32470	57408	36798	Zm00001d012088
Zm00001eb240450	206.935	-1.60698	0.502741	-3.19643	0.00139139	0.0129418	404	185	259	49	153	138
Zm00001eb337830	1257.42	-1.60267	0.394715	-4.06032	4.9e-05	0.000921548	2343	1203	1615	347	985	760
Zm00001eb385730	5915.42	-1.6023	0.522103	-3.06893	0.00214825	0.0179612	13978	3733	6191	1441	4650	3742	brc2	brassinosteroid catabolism2	{"cytochrome P450 CYP734A"}
Zm00001eb347190	23763.9	-1.59568	0.35515	-4.49299	7.02e-06	0.000188799	46890	19322	31284	10928	13191	14148
Zm00001eb247120	754.341	-1.59514	0.237851	-6.70645	1.99e-11	2.55e-09	1177	746	1229	348	542	365
Zm00001eb169520	4345.39	-1.59476	0.28475	-5.60056	2.14e-08	1.3e-06	3656	5542	9552	2491	2443	2119	bx7	benzoxazinone synthesis7	{"TRIBOA-glc O methyl transferase"}
Zm00001eb359360	103.988	-1.59122	0.539787	-2.94786	0.00319983	0.0243648	80	129	243	28	114	42
Zm00001eb303920	110.128	-1.58357	0.306212	-5.17148	2.32e-07	1.04e-05	140	160	156	52	86	48
Zm00001eb366280	137.362	-1.58177	0.39078	-4.04772	5.17e-05	0.000963425	184	202	178	49	80	94
Zm00001eb088410	227.181	-1.58033	0.584136	-2.70542	0.00682183	0.0431438	500	238	163	52	223	120	glp2	germin-like protein2	{"germin-like protein"}
Zm00001eb080820	813.055	-1.57849	0.365049	-4.32404	1.53e-05	0.000359571	1507	1009	749	335	690	368
Zm00001eb397700	3601.93	-1.57122	0.480171	-3.27221	0.0010671	0.0105212	8324	1945	4328	1517	2096	2271	ibp1	initiator binding protein1	{"shrunken initiator-binding protein"}
Zm00001eb315770	1580.39	-1.57063	0.379358	-4.14023	3.47e-05	0.00070166	1722	1831	3167	381	1452	898	pco123006
Zm00001eb298950	2145.08	-1.57062	0.231991	-6.77017	1.29e-11	1.72e-09	3422	2722	2601	1075	1606	954
Zm00001eb348110	135.729	-1.5699	0.46252	-3.39423	0.000688216	0.007541	263	157	124	52	116	65
Zm00001eb372180	307.336	-1.56759	0.365766	-4.28577	1.82e-05	0.000412605	254	588	429	187	214	118	pin1	PIN-formed protein1	{"PIN-formed protein PIN1"}
Zm00001eb323930	89.8897	-1.56737	0.477773	-3.28058	0.00103593	0.0102941	145	80	150	29	93	37
Zm00001eb103310	597.782	-1.56607	0.350909	-4.46289	8.09e-06	0.000211738	464	917	1157	301	547	199
Zm00001eb406470	118.883	-1.56221	0.375349	-4.16203	3.15e-05	0.000647397	166	138	189	60	55	77
Zm00001eb336900	2262.74	-1.55954	0.371406	-4.199	2.68e-05	0.000565781	4531	2188	2388	845	1821	1204
Zm00001eb085320	14293.3	-1.55925	0.381586	-4.08625	4.38e-05	0.000842781	28702	11202	18256	7411	7023	8737	ysl6	yellow stripe-like transporter6	{"Fe(III)-phytosiderophore transporter"}
Zm00001eb301130	28.5674	-1.55874	0.567572	-2.74633	0.00602663	0.0393397	28	50	40	14	23	12	GRMZM2G704349
Zm00001eb165450	376.874	-1.55753	0.256896	-6.06288	1.34e-09	1.16e-07	383	524	676	225	210	188
Zm00001eb177090	193.977	-1.54593	0.296905	-5.20683	1.92e-07	8.86e-06	222	279	304	86	178	77
Zm00001eb016620	5389.22	-1.54274	0.270714	-5.69878	1.21e-08	8.06e-07	6690	8364	6955	3366	2598	2871	IDP8320
Zm00001eb431420	475.211	-1.53819	0.506313	-3.03802	0.0023814	0.0194185	288	596	1178	301	153	303
Zm00001eb387270	13597.7	-1.53725	0.360236	-4.26735	1.98e-05	0.000439974	25606	12364	17167	7670	6145	8327
Zm00001eb304250	3029.4	-1.53664	0.506247	-3.03535	0.00240253	0.0195493	5834	1468	5268	1240	1292	2338	cda1	cytidine deaminase1	{"cytidine deaminase"}
Zm00001eb104820	426.374	-1.53584	0.310279	-4.94987	7.43e-07	2.83e-05	684	558	479	237	351	157	ago18a	argonaute18a	{argonaute}
Zm00001eb281640	56.974	-1.53442	0.509104	-3.01397	0.00257854	0.02062	93	76	60	19	42	36
Zm00001eb094710	1182.49	-1.53345	0.345467	-4.43878	9.05e-06	0.000231198	1979	1297	1531	383	830	788
Zm00001eb010320	3473.27	-1.5311	0.290854	-5.26416	1.41e-07	6.7e-06	5221	3128	6110	1281	3026	1780
Zm00001eb047160	368.172	-1.52798	0.489069	-3.12426	0.00178251	0.0155927	780	424	238	189	211	215	ks1	kaurene synthase1	{"ent-kaurene synthase"}
Zm00001eb211260	2466.78	-1.52791	0.451192	-3.38638	0.000708219	0.00770258	3395	3112	3622	640	3277	755	cnr10	Cell Number Regulator10	{"mid-complementing activity (MCA) protein"}
Zm00001eb330850	40065.9	-1.52767	0.333284	-4.58369	4.57e-06	0.000133558	73568	35641	53674	16758	24436	25894	nactf122	NAC-transcription factor 122
Zm00001eb036550	822.86	-1.52503	0.396218	-3.84897	0.000118615	0.00188103	1618	643	1074	292	678	462
Zm00001eb145540	52.3968	-1.52377	0.485827	-3.13645	0.00171004	0.0151071	88	53	73	32	43	17
Zm00001eb360390	2242.05	-1.52347	0.524495	-2.90465	0.00367664	0.0269789	5184	1141	2686	905	1107	1662
Zm00001eb363060	136.637	-1.52202	0.410512	-3.70763	0.00020921	0.00294718	211	163	182	41	105	89
Zm00001eb219500	978.364	-1.52152	0.234464	-6.48934	8.62e-11	9.64e-09	1492	1231	1247	438	714	531
Zm00001eb292840	53.8579	-1.51973	0.41483	-3.6635	0.000248795	0.00336415	56	84	82	25	40	28	cl10273_1a
Zm00001eb189950	251.084	-1.51508	0.358365	-4.22777	2.36e-05	0.000509384	261	416	350	98	151	173
Zm00001eb186120	4037.77	-1.51463	0.301475	-5.02405	5.06e-07	2.03e-05	7243	3318	5928	1909	2894	2156	atg13a	autophagy13a
Zm00001eb089420	204.297	-1.51171	0.421184	-3.5892	0.00033169	0.00425589	291	238	308	106	75	150	mybr114	MYB-related-transcription factor 114
Zm00001eb174880	5396.57	-1.51148	0.302757	-4.99238	5.96e-07	2.34e-05	4818	5459	12905	2999	3344	2839
Zm00001eb383810	370.081	-1.5112	0.222577	-6.78958	1.12e-11	1.53e-09	451	552	507	177	279	187	IDP6747
Zm00001eb365080	172.187	-1.51034	0.351604	-4.29557	1.74e-05	0.000398335	212	256	235	73	174	65	hdt104	histone deacetylase 104	{"histone deacetylase"}
Zm00001eb216830	62.9121	-1.50418	0.50024	-3.00692	0.00263905	0.0209831	102	84	66	24	64	26
Zm00001eb114100	58.1137	-1.50204	0.431301	-3.48258	0.000496615	0.00583147	75	86	75	35	48	20
Zm00001eb283830	119.889	-1.4989	0.464821	-3.22468	0.00126115	0.0119846	118	108	288	40	112	63
Zm00001eb044710	925.952	-1.49531	0.270111	-5.5359	3.1e-08	1.8e-06	1485	1160	1072	419	772	451	IDP7521
Zm00001eb185570	876.791	-1.49512	0.203249	-7.3561	1.89e-13	3.71e-11	935	1248	1434	435	571	502	TIDP3706
Zm00001eb305980	31.1142	-1.49474	0.514837	-2.90333	0.00369216	0.0270546	46	39	41	15	22	17
Zm00001eb375120	2133.54	-1.49264	0.399932	-3.73223	0.000189793	0.00272674	4446	1682	2381	1057	1220	1339	gpm626
Zm00001eb248380	161.484	-1.49224	0.449933	-3.31659	0.000911248	0.00934107	154	219	302	72	187	44	ereb76	AP2-EREBP-transcription factor 76
Zm00001eb227330	3817.82	-1.49204	0.423454	-3.52349	0.000425909	0.00515138	7820	3176	4227	1179	3567	2115	umc1212
Zm00001eb371300	1301.06	-1.49056	0.235035	-6.34189	2.27e-10	2.33e-08	1902	1505	1895	525	1041	727
Zm00001eb111560	269.96	-1.48834	0.353786	-4.20689	2.59e-05	0.000550611	438	223	448	120	174	170	umc2202
Zm00001eb134560	812.718	-1.48826	0.327137	-4.54936	5.38e-06	0.000153725	774	875	1797	423	425	522
Zm00001eb046510	3959.97	-1.48784	0.466458	-3.18966	0.00142442	0.013209	8806	2349	4656	1884	2083	2693
Zm00001eb010210	85.5217	-1.48739	0.421105	-3.5321	0.000412271	0.00503032	128	100	120	36	89	32
Zm00001eb103220	455.387	-1.48525	0.293354	-5.063	4.13e-07	1.73e-05	751	454	643	208	402	208
Zm00001eb095970	227.291	-1.48375	0.487529	-3.0434	0.00233924	0.0191357	433	140	353	116	107	157
Zm00001eb010830	315.299	-1.48325	0.376865	-3.93576	8.29e-05	0.00142231	221	523	568	198	172	168
Zm00001eb029540	771.651	-1.47752	0.287212	-5.14435	2.68e-07	1.18e-05	1075	1007	1039	534	376	399
Zm00001eb363940	6425.93	-1.47461	0.444856	-3.3148	0.000917073	0.00938302	14287	4060	7174	2578	4705	3978	nactf9	NAC-transcription factor 9
Zm00001eb267230	769.464	-1.47305	0.394714	-3.73194	0.000190008	0.00272674	447	1300	1471	390	699	311	csu1187
Zm00001eb052250	3811.41	-1.47215	0.325844	-4.51796	6.24e-06	0.000171457	6092	3861	5502	1875	1826	2702
Zm00001eb326820	388.763	-1.47023	0.464058	-3.16821	0.00153382	0.0139339	685	494	354	124	454	156	pco078642
Zm00001eb140740	128.684	-1.46855	0.351721	-4.17533	2.98e-05	0.000614996	208	152	156	68	110	54
Zm00001eb146160	666.427	-1.46708	0.39362	-3.72714	0.000193667	0.00276375	1148	619	923	192	605	406
Zm00001eb041700	7695.29	-1.46408	0.322718	-4.5367	5.71e-06	0.000160094	12863	8440	9520	5046	3517	4462	IDP641
Zm00001eb396330	3187.72	-1.461	0.172723	-8.45864	2.71e-17	9.58e-15	3375	3965	5870	1782	2168	1659	IDP708
Zm00001eb010420	386.141	-1.45875	0.36727	-3.97188	7.13e-05	0.00125715	415	307	919	184	260	233	xyl5	xylanase5	{xylanase}
Zm00001eb366140	95.2675	-1.45604	0.456863	-3.18703	0.00143741	0.0132893	84	162	143	36	102	40
Zm00001eb411740	2458.69	-1.45525	0.278137	-5.23213	1.68e-07	7.82e-06	4105	2655	3081	1107	1689	1523
Zm00001eb247130	179.674	-1.45351	0.441207	-3.29439	0.000986371	0.00992785	197	265	268	108	62	129
Zm00001eb286730	2459.38	-1.4525	0.259308	-5.60147	2.13e-08	1.3e-06	2812	3133	4148	1405	1219	1575	cps2	chloroplast protein synthesis2	{Cpn60-alpha}
Zm00001eb123780	24174.2	-1.45106	0.339745	-4.27104	1.95e-05	0.000434506	47195	19544	29600	11903	17187	13725	phi243966
Zm00001eb161630	49.8932	-1.45	0.437262	-3.31609	0.000912871	0.00935388	65	48	93	30	32	26
Zm00001eb069320	2021.73	-1.44161	0.279792	-5.15242	2.57e-07	1.13e-05	2252	2926	3028	1154	979	1328	umc2403
Zm00001eb100190	3308	-1.43896	0.322063	-4.46795	7.9e-06	0.000207775	6063	2919	4219	1455	2464	1992
Zm00001eb403460	143.516	-1.43598	0.413245	-3.47488	0.000511074	0.00596259	232	191	143	74	141	53	IDP5867
Zm00001eb055220	99.005	-1.43544	0.469096	-3.06001	0.00221326	0.0183223	86	152	169	36	114	39
Zm00001eb356720	1022.23	-1.43533	0.419325	-3.42296	0.000619432	0.00692795	1956	964	1117	314	1031	560	IDP2584
Zm00001eb404350	45.1019	-1.43338	0.533008	-2.68923	0.00716165	0.0446089	67	51	63	30	18	29
Zm00001eb162710	92.5569	-1.43328	0.436509	-3.28352	0.0010252	0.0102171	104	151	115	67	43	50	spx4	SPX domain-containing membrane protein4	{"SPX domain-containing membrane protein"}
Zm00001eb350360	29988.7	-1.43221	0.274985	-5.20834	1.91e-07	8.8e-06	51546	30766	37089	13562	23231	17270	tip4b	tonoplast intrinsic protein4	{TIP4b,TIP4}
Zm00001eb194380	549.684	-1.42975	0.349953	-4.08555	4.4e-05	0.000844158	982	516	691	390	396	208
Zm00001eb010340	1224.44	-1.42535	0.345477	-4.12574	3.7e-05	0.00073783	916	1521	2710	492	936	777
Zm00001eb179540	367.912	-1.42482	0.305215	-4.66825	3.04e-06	9.4e-05	517	501	446	190	208	245	cl10585_1b
Zm00001eb097050	69.6706	-1.42321	0.394999	-3.60307	0.000314477	0.0040786	84	69	135	32	60	36
Zm00001eb210740	806.012	-1.42294	0.350169	-4.06358	4.83e-05	0.000913752	1302	927	974	335	895	313	AY110625
Zm00001eb215150	54.3767	-1.42035	0.497992	-2.85215	0.00434239	0.0305939	88	68	59	22	55	25
Zm00001eb026220	411.073	-1.41982	0.454036	-3.12712	0.0017653	0.0154936	353	475	893	131	229	352
Zm00001eb081110	348.51	-1.41965	0.26688	-5.31941	1.04e-07	5.23e-06	431	432	550	252	198	167	csu334
Zm00001eb430640	2144.97	-1.41897	0.333399	-4.25606	2.08e-05	0.000457259	2100	2090	4817	933	2243	898	ereb205	AP2-EREBP-transcription factor 205
Zm00001eb375490	205.832	-1.41461	0.355284	-3.98163	6.84e-05	0.00121546	340	199	284	94	134	138	rnrl1	ribonucleotide reductase large subunit1	{"ribonucleotide reductase"}
Zm00001eb094560	124.163	-1.41238	0.380424	-3.71266	0.000205095	0.00290552	193	108	202	52	98	76
Zm00001eb129970	1385.24	-1.40935	0.187604	-7.51238	5.81e-14	1.26e-11	1391	1956	2294	796	1102	647	pgl12	polygalacturonase12	{polygalacturonase}
Zm00001eb411390	514.824	-1.40789	0.388131	-3.62736	0.000286331	0.00376842	972	362	721	269	331	319
Zm00001eb365450	65.1017	-1.40777	0.525754	-2.67763	0.0074145	0.0458223	90	82	89	18	78	30
Zm00001eb429930	511.261	-1.40717	0.244608	-5.75276	8.78e-09	6.22e-07	767	619	648	257	443	248
Zm00001eb310450	37000.4	-1.40538	0.380515	-3.69336	0.000221308	0.00307992	66420	26553	55525	16878	20721	27298	pco140653a
Zm00001eb226810	16871	-1.40496	0.188945	-7.43583	1.04e-13	2.14e-11	25109	18575	23892	9015	12086	9465	Zm00001d014664
Zm00001eb379270	3072.91	-1.40225	0.342499	-4.09418	4.24e-05	0.000823626	4787	3876	3452	1040	3251	1572
Zm00001eb394640	1322.79	-1.40154	0.313176	-4.47525	7.63e-06	0.000202036	2016	1670	1542	561	1408	567	umc1387
Zm00001eb130310	1949.55	-1.39936	0.276733	-5.05672	4.27e-07	1.78e-05	3024	2098	2655	821	1933	941	nc1	Na+ content1	{"sodium transporter HKT"}
Zm00001eb127780	337.9	-1.39701	0.310122	-4.50472	6.65e-06	0.000180882	333	438	614	156	352	139	trub2	tRNA pseudouridine synthase B2	{"RNA pseudouridine synthase"}
Zm00001eb334610	180.237	-1.39661	0.467236	-2.98909	0.00279812	0.0219721	351	111	257	100	164	75
Zm00001eb258800	261.161	-1.39549	0.349851	-3.98881	6.64e-05	0.0011858	397	318	320	114	280	108
Zm00001eb082290	8327.14	-1.39522	0.217308	-6.42047	1.36e-10	1.46e-08	10850	9523	13267	4457	4943	5419	IDP1415
Zm00001eb289580	324.725	-1.39398	0.301974	-4.61623	3.91e-06	0.000116702	473	373	452	160	332	129	gpat11	glycerol-3-phosphate acyltransferase11	{"glycerol-3-phosphate acyltransferase"}
Zm00001eb392080	194.841	-1.39397	0.368972	-3.77799	0.000158099	0.00238278	141	277	388	91	159	110
Zm00001eb102900	63.0726	-1.39245	0.495033	-2.81285	0.00491044	0.0336603	70	66	124	47	55	17
Zm00001eb106420	1455.09	-1.39215	0.260057	-5.35326	8.64e-08	4.49e-06	1204	2232	2496	905	987	752
Zm00001eb359920	52.6294	-1.39042	0.496269	-2.80175	0.00508263	0.0345941	40	80	96	24	52	24
Zm00001eb153880	137.997	-1.38738	0.428859	-3.23504	0.00121625	0.0116367	203	214	119	58	123	77
Zm00001eb279350	89.9554	-1.38414	0.412295	-3.35715	0.00078749	0.00834462	138	92	130	40	95	38
Zm00001eb292260	31.6357	-1.38271	0.512471	-2.69812	0.00697322	0.0437516	48	34	44	17	23	18
Zm00001eb171030	1107.12	-1.38197	0.342666	-4.033	5.51e-05	0.00101148	1982	934	1471	464	1045	587
Zm00001eb408860	11795.3	-1.38045	0.328414	-4.20339	2.63e-05	0.00055663	20274	10668	15837	4665	8649	8206	nactf67	NAC-transcription factor 67
Zm00001eb111800	120.826	-1.37628	0.408772	-3.36688	0.000760251	0.00813886	152	162	168	96	96	35	Zm00001d007201
Zm00001eb360500	62.4246	-1.37305	0.460318	-2.98284	0.00285589	0.0223243	100	68	78	32	36	44	Zm00001d011613
Zm00001eb315270	324.191	-1.37164	0.445097	-3.08166	0.00205847	0.0173883	568	297	415	104	389	147	GRMZM2G072240
Zm00001eb102610	1015.89	-1.37053	0.261588	-5.23928	1.61e-07	7.59e-06	1476	1303	1224	540	980	428	cl47231_1a
Zm00001eb277220	159.74	-1.36995	0.408155	-3.35644	0.00078952	0.00835972	161	184	311	78	184	53
Zm00001eb326990	92.7768	-1.36778	0.380498	-3.5947	0.000324769	0.00418849	109	82	191	54	75	45	cobl6	cobra-like6	{COBRA-like}
Zm00001eb160940	175.067	-1.36699	0.487265	-2.80545	0.0050247	0.0342819	197	165	358	60	91	158
Zm00001eb378520	28562	-1.36692	0.419697	-3.25692	0.00112627	0.0109438	57199	21853	32515	10006	21714	20832	IDP3890
Zm00001eb046210	332.826	-1.36638	0.193042	-7.07814	1.46e-12	2.4e-10	412	429	490	186	279	161
Zm00001eb142560	208.555	-1.36603	0.44529	-3.06772	0.00215698	0.0180184	341	158	338	70	156	157	crn1	coryne1	{"receptor-like serine/threonine protein kinase"}
Zm00001eb074330	3562.78	-1.35817	0.360924	-3.76304	0.000167861	0.00249176	5891	2595	5799	1295	3301	2180	czog1	cis-zeatin O-glucosyltransferase1	{"cis-zeatin O-glucosyltransferase"}
Zm00001eb284720	676.827	-1.35643	0.230864	-5.87544	4.22e-09	3.23e-07	1009	768	899	336	587	359	IDP86
Zm00001eb370800	278.65	-1.3559	0.415427	-3.26388	0.00109899	0.0107498	369	414	308	90	327	134
Zm00001eb342700	76.7014	-1.35573	0.490692	-2.7629	0.00572908	0.0379353	92	80	140	24	92	36
Zm00001eb020470	150.816	-1.35143	0.415778	-3.25037	0.00115255	0.0111326	180	186	238	130	64	76	rgd2	ragged seedling2	{argonaute}
Zm00001eb388220	1111.25	-1.35014	0.268536	-5.02776	4.96e-07	2e-05	1844	1235	1259	643	856	585	csu147
Zm00001eb076830	69.8312	-1.34966	0.485001	-2.78281	0.0053891	0.0362488	95	80	103	20	59	52
Zm00001eb021790	12303.8	-1.34874	0.250875	-5.37615	7.61e-08	4.02e-06	10783	18758	19993	5579	10422	7267
Zm00001eb344750	1074.1	-1.34383	0.25252	-5.32169	1.03e-07	5.17e-06	1592	1330	1287	571	1020	486
Zm00001eb243640	192.21	-1.3423	0.414922	-3.23507	0.00121612	0.0116367	330	188	234	161	111	82
Zm00001eb156680	12757.5	-1.34039	0.344461	-3.89127	9.97e-05	0.00164464	23057	11078	15783	5163	10074	8682	wsd1	wax ester synthase/diacylglycerol acyltransferase1	{O-acyltransferase}
Zm00001eb334370	52.5773	-1.33735	0.492271	-2.71669	0.00659389	0.0421268	81	55	71	42	27	27	dxr2	deoxy xylulose reductoisomerase2	{"1-deoxy-D-xylulose 5-phosphate reductoisomerase"}
Zm00001eb354320	822.304	-1.33567	0.279438	-4.77985	1.75e-06	5.92e-05	1355	869	990	484	727	371	pco114320
Zm00001eb130400	143.973	-1.335	0.402638	-3.31563	0.000914361	0.0093622	120	188	279	59	101	107
Zm00001eb212160	451.025	-1.33346	0.22594	-5.90183	3.59e-09	2.81e-07	665	488	629	246	378	236
Zm00001eb152830	348.901	-1.33343	0.404669	-3.29512	0.000983788	0.00991867	465	406	515	96	403	194
Zm00001eb335990	315.679	-1.33288	0.219754	-6.06534	1.32e-09	1.15e-07	363	427	464	202	210	176
Zm00001eb306400	2763.77	-1.33235	0.294063	-4.53082	5.88e-06	0.000163617	1977	3744	5613	1623	2274	1375	pip2f	plasma membrane intrinsic protein2	{PIP2f,PIP2,"plasma membrane intrinsic protein"}
Zm00001eb243310	151.791	-1.33214	0.397623	-3.35025	0.000807373	0.00851213	194	180	230	47	131	110	aasr6	abscisic acid stress ripening6	{"abscisic acid stress ripening protein"}
Zm00001eb413930	421.877	-1.33212	0.498649	-2.67145	0.00755238	0.0464561	489	522	678	103	622	156	ereb54	AP2-EREBP-transcription factor 54
Zm00001eb157980	7422.28	-1.3274	0.360437	-3.68277	0.000230715	0.00318835	12392	6582	10245	3679	8727	2574
Zm00001eb172170	115.561	-1.32661	0.41134	-3.22508	0.00125936	0.0119717	116	208	127	74	101	48
Zm00001eb111760	2970.47	-1.32569	0.273157	-4.85323	1.21e-06	4.31e-05	5023	2941	3628	1653	2124	1793	abf4	alpha-L-arabinofuranosidase4	{alpha-L-arabinofuranosidase}
Zm00001eb434370	1132.76	-1.32477	0.263806	-5.02176	5.12e-07	2.05e-05	1712	1300	1423	511	1097	599	umc2770
Zm00001eb280220	319.679	-1.32316	0.263597	-5.01964	5.18e-07	2.06e-05	425	407	427	155	318	153	GRMZM2G085378
Zm00001eb025290	611.807	-1.32017	0.285274	-4.62772	3.7e-06	0.000111745	916	708	770	256	579	353
Zm00001eb242420	112271	-1.31984	0.472284	-2.79458	0.00519664	0.0352181	226624	77855	130755	30473	122772	68900	GRMZM2G172230
Zm00001eb355770	18568.3	-1.31669	0.291406	-4.5184	6.23e-06	0.000171445	31311	17402	23871	9250	18598	8739	mtl4	metallothionein4	{"metallothionein, Type II"}
Zm00001eb002240	49.9619	-1.31581	0.490048	-2.68507	0.00725146	0.0449858	84	50	61	28	49	21	cl36375_1a
Zm00001eb046590	2280.05	-1.31047	0.175853	-7.45211	9.19e-14	1.91e-11	3066	2546	3410	1298	1614	1389	ptac3	plastid transcriptionally active3	{"plastid-encoded RNA polymerase"}
Zm00001eb186770	2045.43	-1.30923	0.429352	-3.04932	0.00229362	0.0188454	4106	1808	1904	733	2111	1194	gras80	GRAS-transcription factor 80
Zm00001eb293110	830.246	-1.30655	0.280664	-4.6552	3.24e-06	9.97e-05	702	1055	1614	585	649	364	trps12	trehalose-6-phosphate synthase12	{"trehalose-6-phosphate synthase"}
Zm00001eb371590	632.635	-1.30593	0.391027	-3.33974	0.00083856	0.00879287	1196	689	520	316	530	372
Zm00001eb322580	58002.9	-1.30572	0.342205	-3.8156	0.000135853	0.00210538	108927	47589	68098	28940	42479	38304	ccp4	cysteine protease4	{"cysteine protease"}
Zm00001eb244810	1121.89	-1.30424	0.338237	-3.85601	0.000115253	0.00183508	1847	969	1590	491	778	835
Zm00001eb165340	67.2534	-1.30084	0.487558	-2.66808	0.00762872	0.0468249	116	61	85	26	66	40	gras82	GRAS-transcription factor 82
Zm00001eb266820	2005.57	-1.30047	0.21309	-6.10294	1.04e-09	9.28e-08	2609	2334	2979	965	2011	998	mtl5	metallothionein5	{metallothionein}
Zm00001eb260390	4727.77	-1.29954	0.274267	-4.73822	2.16e-06	7.03e-05	7300	4849	6346	2805	2757	3214	umc2068
Zm00001eb390550	170.55	-1.29852	0.247428	-5.24809	1.54e-07	7.27e-06	216	201	257	114	124	88
Zm00001eb162210	112363	-1.298	0.217865	-5.95783	2.56e-09	2.05e-07	167855	122350	149069	59166	82921	71626	see2b	senescence enhanced2b
Zm00001eb006220	4122.33	-1.2978	0.165191	-7.85637	3.95e-15	1.08e-12	5406	4814	6031	2345	2937	2541
Zm00001eb006210	4124.86	-1.29723	0.165625	-7.8323	4.79e-15	1.3e-12	5406	4812	6043	2345	2937	2547	ereb182	AP2-EREBP-transcription factor 182
Zm00001eb064580	1225.44	-1.2967	0.294825	-4.39821	1.09e-05	0.0002697	1909	1475	1348	556	1229	644	tufm1	elongation factor TU mitochondrial1	{"elongation factor, mitochondrial"}
Zm00001eb350910	8550.12	-1.2943	0.316726	-4.0865	4.38e-05	0.00084245	15203	7565	10362	3902	7573	5172
Zm00001eb258220	947.758	-1.29316	0.185872	-6.95729	3.47e-12	5.38e-10	1191	962	1631	540	767	525	iaa24	Aux/IAA-transcription factor 24
Zm00001eb259260	294.653	-1.28871	0.442253	-2.91395	0.00356884	0.0264243	490	390	238	217	272	96	GRMZM2G171801
Zm00001eb429960	292.835	-1.28851	0.4456	-2.89164	0.00383243	0.0278078	605	215	300	152	257	163
Zm00001eb006910	2978.6	-1.28744	0.418544	-3.07599	0.00209804	0.0176594	5982	1917	3605	1425	2040	2162
Zm00001eb422540	61.5359	-1.28497	0.359413	-3.57519	0.00034997	0.00443076	74	79	89	34	49	36
Zm00001eb054040	633.286	-1.28335	0.386372	-3.32153	0.000895262	0.00921103	573	656	1356	214	712	355	lox3	lipoxygenase3	{"linoleate 9S-lipoxygenase"}
Zm00001eb260800	170.927	-1.28255	0.332081	-3.86215	0.000112393	0.00179784	156	241	283	120	100	102	zar5	Zea mays ARGOS5	{ARGOS}
Zm00001eb006010	139.559	-1.2812	0.47224	-2.71304	0.00666693	0.0424552	241	165	125	49	134	92
Zm00001eb251130	359.991	-1.28118	0.42973	-2.98137	0.0028696	0.0223971	358	337	774	170	462	119	npf10	nitrate transporter/peptide transporter family10	{"nitrate transporter"}
Zm00001eb171050	2785.18	-1.28062	0.392823	-3.26005	0.00111394	0.0108583	3287	3451	4256	877	3830	1155	ereb209	AP2-EREBP-transcription factor 209
Zm00001eb171080	4568.94	-1.28035	0.199046	-6.43242	1.26e-10	1.36e-08	6545	4945	6386	2464	3449	2872	abi14	ABI3-VP1-transcription factor 14	{"VP1, dormancy regulatory protein"}
Zm00001eb399140	1332.32	-1.27924	0.337401	-3.79147	0.00014976	0.00227814	1949	1434	1818	518	900	1094
Zm00001eb060730	1228.81	-1.27908	0.28734	-4.45145	8.53e-06	0.000220823	1722	1572	1463	490	1175	764
Zm00001eb108680	598.762	-1.27832	0.28405	-4.50033	6.78e-06	0.000183395	963	584	780	423	422	306	IDP363
Zm00001eb358880	712.935	-1.27643	0.417726	-3.05567	0.00224558	0.0185634	1146	771	835	302	954	244
Zm00001eb003960	354.11	-1.27618	0.40359	-3.16207	0.00156653	0.0141442	517	344	530	109	288	285
Zm00001eb115750	9986.66	-1.27527	0.231439	-5.51016	3.59e-08	2.04e-06	14352	8998	16122	5090	8262	6100	IDP610
Zm00001eb063360	345.908	-1.27517	0.311282	-4.09651	4.19e-05	0.000817101	422	488	435	135	333	217
Zm00001eb360640	287.808	-1.27337	0.38333	-3.32186	0.000894182	0.00920678	504	313	281	158	296	126	htn1	Helminthosporium turcicum resistanceN1	{"receptor-like protein kinase"}
Zm00001eb253250	454.993	-1.27272	0.312974	-4.06653	4.77e-05	0.000903516	646	568	546	178	422	297
Zm00001eb234460	244.522	-1.27238	0.387166	-3.28639	0.00101479	0.01016	335	158	493	134	187	152
Zm00001eb149460	261.896	-1.27108	0.457513	-2.77823	0.00546562	0.0366119	197	263	620	98	313	128	expa1	alpha expansin1	{"alpha expansin"}
Zm00001eb204800	126.967	-1.2699	0.402576	-3.15444	0.00160809	0.0144279	178	162	150	56	82	102	cl50024_-1
Zm00001eb198320	897.836	-1.2696	0.182504	-6.95654	3.49e-12	5.38e-10	1059	1226	1220	540	652	539	GRMZM2G095400		{"biotin synthase"}
Zm00001eb163590	140.219	-1.26958	0.351774	-3.60909	0.000307272	0.00400585	189	155	205	97	74	92
Zm00001eb026400	106.868	-1.2686	0.479226	-2.64718	0.00811655	0.0489883	168	134	106	36	88	83
Zm00001eb087080	1057.06	-1.26785	0.28445	-4.45718	8.3e-06	0.000216426	1169	1506	1459	438	1162	549
Zm00001eb288260	137.5	-1.26641	0.44149	-2.8685	0.00412423	0.0294473	248	145	130	70	144	64
Zm00001eb142150	880.032	-1.26541	0.419853	-3.01393	0.0025789	0.02062	1395	860	1160	248	715	737	cl14379_1
Zm00001eb311180	10798.6	-1.26442	0.295728	-4.27563	1.91e-05	0.000428062	17032	11994	12532	5033	11839	5159	ereb109	AP2-EREBP-transcription factor 109
Zm00001eb310370	396.679	-1.26304	0.336141	-3.75747	0.00017164	0.00252748	606	476	441	324	283	165
Zm00001eb442810	161.561	-1.26289	0.406086	-3.10991	0.00187146	0.0162008	240	200	181	56	156	109
Zm00001eb243260	647.568	-1.26277	0.191907	-6.58011	4.7e-11	5.55e-09	705	925	901	407	494	360	thx42	Trihelix-transcription factor 42	{"Trihelix-transcription factor"}
Zm00001eb131370	1581.63	-1.26141	0.217577	-5.79753	6.73e-09	4.88e-07	2317	1828	1972	842	1421	874
Zm00001eb398730	191.839	-1.25815	0.402403	-3.1266	0.00176839	0.0155134	327	164	251	97	123	145
Zm00001eb242780	86.8306	-1.25805	0.36645	-3.43309	0.000596754	0.00674246	104	124	108	63	56	48
Zm00001eb344850	5551.99	-1.25786	0.270381	-4.65216	3.28e-06	0.000100824	7040	6940	7658	2139	5816	3275
Zm00001eb382100	2368.53	-1.25778	0.241705	-5.20377	1.95e-07	8.95e-06	3754	2449	2938	1546	1808	1272
Zm00001eb028610	1163.98	-1.25766	0.422923	-2.97373	0.002942	0.0228102	1903	1019	1599	462	624	1077	myb100	MYB-transcription factor 100
Zm00001eb119410	26631.5	-1.25727	0.438189	-2.86924	0.00411463	0.0293864	53545	15960	32885	11845	18097	20890	nyc1	non-yellow coloring1	{"chlorophyll b reductase"}
Zm00001eb023680	441.363	-1.25684	0.463841	-2.70964	0.00673562	0.0427685	339	555	890	140	607	190
Zm00001eb323410	2799.35	-1.25623	0.220504	-5.6971	1.22e-08	8.11e-07	3656	3591	3603	2015	1787	1572	GRMZM2G075438
Zm00001eb402160	1292.6	-1.25515	0.186485	-6.73055	1.69e-11	2.19e-09	1808	1446	1774	849	1006	679
Zm00001eb009320	1377.85	-1.25348	0.306593	-4.08843	4.34e-05	0.000837436	2396	1130	1799	763	1162	795
Zm00001eb264210	2889.32	-1.25324	0.307791	-4.07173	4.67e-05	0.000887229	2094	4954	4318	1830	2575	1364	aaap45	amino acid/auxin permease45	{"amino acid/auxin permease"}
Zm00001eb007740	266.057	-1.25321	0.414361	-3.02445	0.00249088	0.0201083	356	241	457	209	261	72	xyl9	xylanase9	{xylanase}
Zm00001eb120430	569.033	-1.25232	0.305172	-4.10364	4.07e-05	0.000797375	887	658	636	270	584	299
Zm00001eb285080	24781.2	-1.25074	0.331895	-3.76847	0.000164252	0.00245666	42789	19985	33103	13081	16121	18170
Zm00001eb243740	72.1504	-1.24927	0.414801	-3.01174	0.00259756	0.0207212	118	75	84	46	61	36
Zm00001eb032050	45.0059	-1.24799	0.442913	-2.81769	0.00483704	0.0333391	56	55	65	21	46	24
Zm00001eb104260	661.088	-1.24702	0.238299	-5.233	1.67e-07	7.8e-06	677	964	940	471	440	369	nlp17	NLP-transcription factor 17	{"RWP-RK domain containing protein"}
Zm00001eb065860	322.588	-1.24598	0.335776	-3.71076	0.000206642	0.00292143	482	382	375	160	364	142	pco124429
Zm00001eb095190	496.693	-1.24529	0.27927	-4.45908	8.23e-06	0.000215124	776	550	580	258	466	273	pza02939
Zm00001eb281880	1030.42	-1.24519	0.347116	-3.58725	0.000334187	0.004278	717	1333	2113	627	623	717	Zm00001d037495
Zm00001eb001120	995.456	-1.24246	0.289011	-4.299	1.72e-05	0.000393992	757	1436	1770	602	691	638
Zm00001eb357720	86.9459	-1.24128	0.468137	-2.65153	0.00801275	0.0485634	158	68	108	64	68	40
Zm00001eb257430	2960.39	-1.24115	0.407775	-3.04372	0.00233672	0.0191208	5608	2153	3580	1436	1813	2386
Zm00001eb319560	17230.4	-1.2397	0.324007	-3.82615	0.000130164	0.00203037	27097	14907	24999	7370	12560	13455	nye1	non-yellowing1	{"magnesium dechelatase"}
Zm00001eb217370	78.144	-1.23956	0.438992	-2.82365	0.00474804	0.0328651	130	66	106	42	56	54	AY110835
Zm00001eb194170	110.405	-1.23876	0.459951	-2.69325	0.00707593	0.0442847	197	92	134	57	71	84	pco132510
Zm00001eb071540	2929.5	-1.23757	0.268712	-4.60555	4.11e-06	0.000122028	4559	3435	3179	1490	2833	1604	pco101521
Zm00001eb347180	873.853	-1.23626	0.402295	-3.07303	0.00211898	0.0177815	1357	845	1177	295	1151	409
Zm00001eb094240	645.689	-1.23624	0.241932	-5.10987	3.22e-07	1.39e-05	833	769	908	296	660	359
Zm00001eb017670	3269.83	-1.23608	0.322951	-3.82745	0.000129478	0.00202081	5699	2652	4235	1927	2180	2217
Zm00001eb289770	1061.45	-1.23602	0.267169	-4.62638	3.72e-06	0.000112347	959	1408	1839	550	740	768	IDP8418
Zm00001eb401890	410.665	-1.23481	0.233079	-5.29781	1.17e-07	5.73e-06	520	508	566	287	361	178
Zm00001eb430380	1010.75	-1.23335	0.292588	-4.21533	2.49e-05	0.00053371	886	1247	1901	562	639	743
Zm00001eb311280	185.184	-1.23279	0.355193	-3.47076	0.000518981	0.00603148	263	251	190	141	119	100
Zm00001eb189260	371.948	-1.23186	0.466825	-2.63881	0.00831978	0.0499856	582	453	377	98	455	224
Zm00001eb139890	259.589	-1.2307	0.293225	-4.19711	2.7e-05	0.000569214	336	313	357	110	227	180	cl15714_1a
Zm00001eb147920	101.15	-1.23033	0.335501	-3.66713	0.000245284	0.00332645	128	121	144	46	86	69	IDP7507
Zm00001eb218360	2567.37	-1.23013	0.3959	-3.10718	0.0018888	0.0162751	5186	1938	2573	1464	1852	1703	rps15	ribosomal proteinS15	{"40S ribosomal protein S15"}
Zm00001eb155730	466.678	-1.22963	0.381524	-3.22294	0.0012688	0.0120242	866	348	572	237	386	303
Zm00001eb389290	1154.07	-1.22883	0.224318	-5.47809	4.3e-08	2.4e-06	1512	1414	1535	600	1196	573	dps1	dihydrodipicolinate synthase1	{"dihydrodipicolinate synthase"}
Zm00001eb407860	1824.92	-1.22786	0.294087	-4.17516	2.98e-05	0.000614996	2899	1767	2355	817	1885	1034
Zm00001eb365710	3572.91	-1.22704	0.273964	-4.47881	7.51e-06	0.000200145	5217	4393	4030	1641	3740	1956	rpl5b	60S ribosomal protein L5-1 homolog b	{"60S ribosomal protein L5"}
Zm00001eb326870	134.203	-1.22614	0.344357	-3.56067	0.000369912	0.00461554	192	161	162	61	134	78	orrm4	organelle RRM protein4	{"RNA recognition motif (RRM) protein"}
Zm00001eb151510	4470.26	-1.226	0.171901	-7.13204	9.89e-13	1.68e-10	5734	5091	6571	2519	4339	2254	IDP4829
Zm00001eb405660	148.209	-1.22522	0.322719	-3.79655	0.000146722	0.00224057	160	197	222	100	147	57
Zm00001eb059190	158.194	-1.22486	0.366614	-3.34102	0.00083472	0.00875774	247	167	192	68	139	109	emp18	empty pericarp18	{"PPR pentatricopeptide repeat protein"}
Zm00001eb155640	432.138	-1.22481	0.308062	-3.97586	7.01e-05	0.00124023	616	420	646	317	404	161
Zm00001eb292410	637.678	-1.22463	0.179938	-6.80586	1e-11	1.4e-09	842	761	862	366	536	372	pco073825
Zm00001eb405260	573.178	-1.22279	0.21413	-5.71048	1.13e-08	7.65e-07	792	692	718	379	437	320	ali1	aladin1	{"WD-repeat protein"}
Zm00001eb114360	233.097	-1.22132	0.428084	-2.853	0.00433091	0.0305363	335	276	283	93	316	92
Zm00001eb105120	2237.15	-1.22058	0.255244	-4.782	1.74e-06	5.87e-05	3129	2884	2521	1135	2304	1163	rpl15a	60S ribosomal protein L15	{"60S ribosomal protein L15"}
Zm00001eb315780	1423.46	-1.22038	0.20935	-5.82941	5.56e-09	4.12e-07	1826	1748	1927	794	1455	681	gpm647
Zm00001eb004290	881.35	-1.22013	0.198692	-6.1408	8.21e-10	7.54e-08	1020	1152	1249	495	879	433
Zm00001eb106250	1086.87	-1.21984	0.380194	-3.20846	0.00133449	0.0125144	1012	1269	2044	811	439	789
Zm00001eb324600	1627.19	-1.2197	0.141827	-8.59993	7.98e-18	2.94e-15	2084	1825	2421	961	1363	935	gras54	GRAS-transcription factor 54
Zm00001eb225820	11973.9	-1.21769	0.332327	-3.66411	0.000248197	0.00335935	19089	11572	15271	4592	13709	6687	GRMZM2G382785
Zm00001eb173180	1381.44	-1.21764	0.308421	-3.94796	7.88e-05	0.00136512	2028	1685	1549	552	1384	884	umc2282
Zm00001eb171070	1366.49	-1.21759	0.23875	-5.09983	3.4e-07	1.46e-05	1980	1177	2179	826	1151	766
Zm00001eb426920	5286.24	-1.21667	0.313957	-3.87528	0.000106503	0.00172257	8231	4635	7583	2673	3417	4145	ysl12	yellow stripe-like transporter12	{"Fe(III)-phytosiderophore transporter"}
Zm00001eb068400	230425	-1.21647	0.299855	-4.05685	4.97e-05	0.000933462	357471	198943	336113	137000	138279	169134	mir3	maize insect resistance3	{"cysteine protease"}
Zm00001eb067500	513.669	-1.21334	0.214558	-5.65509	1.56e-08	1e-06	674	613	695	262	482	300	IDP8938
Zm00001eb049790	7176.3	-1.21334	0.197166	-6.15389	7.56e-10	6.99e-08	9526	7620	10736	4318	4978	4787
Zm00001eb011960	5199.2	-1.21205	0.304671	-3.97821	6.94e-05	0.00122879	8500	5481	5758	2294	4715	3488
Zm00001eb266840	16014.4	-1.20931	0.163676	-7.38843	1.49e-13	2.97e-11	18547	19222	24625	8473	15654	8728	mtl6	metallothionein6	{metallothionein}
Zm00001eb123270	381.37	-1.20754	0.239446	-5.04304	4.58e-07	1.87e-05	426	506	547	214	395	181
Zm00001eb147220	54.3076	-1.20752	0.453179	-2.66456	0.00770883	0.0471978	84	52	73	38	50	23	lg2	liguleless2	{LG2,"BZIP protein"}
Zm00001eb071190	1515.19	-1.20741	0.424901	-2.84162	0.00448846	0.0313494	1448	1859	2674	504	2232	593	ereb97	AP2-EREBP-transcription factor 97
Zm00001eb042240	20257.5	-1.20664	0.191855	-6.28933	3.19e-10	3.15e-08	21418	26461	31047	10058	19979	11570	dbf1	DRE-binding protein 1	{"DRE-binding protein"}
Zm00001eb061490	1469.44	-1.20525	0.244418	-4.9311	8.18e-07	3.08e-05	2205	1522	1906	890	1031	977
Zm00001eb339110	407.249	-1.20486	0.2657	-4.53466	5.77e-06	0.000161322	361	579	654	210	340	268
Zm00001eb211900	890.334	-1.20369	0.400527	-3.00527	0.00265346	0.0210698	1205	1185	995	289	1180	446
Zm00001eb011220	13476.8	-1.20347	0.141998	-8.47528	2.35e-17	8.41e-15	15521	16055	20909	8689	9851	8228
Zm00001eb344530	229.782	-1.20019	0.366049	-3.27876	0.00104264	0.0103448	340	277	254	192	131	126	pgl47	polygalacturonase47	{polygalacturonase}
Zm00001eb006180	704.94	-1.19864	0.419612	-2.85655	0.00428273	0.0302972	988	848	854	224	985	326	ereb180	AP2-EREBP-transcription factor 180
Zm00001eb378390	174.873	-1.19863	0.400092	-2.99588	0.00273652	0.0215989	227	204	244	70	228	78
Zm00001eb414310	486.196	-1.19541	0.372657	-3.2078	0.00133754	0.0125295	737	589	511	217	606	218
Zm00001eb017260	2614.02	-1.1905	0.449514	-2.64842	0.00808679	0.0488728	5067	1443	3461	1383	1581	2123
Zm00001eb036530	2492.5	-1.18942	0.267433	-4.44754	8.69e-06	0.000224462	3836	2677	2954	1187	2376	1560	rpl17c	ribosomal protein L17c
Zm00001eb006000	3627.83	-1.18942	0.303305	-3.92152	8.8e-05	0.00149127	3614	4437	6166	1409	4296	1997	zim16	ZIM-transcription factor 16	{"Jasmonate ZIM-domain protein"}
Zm00001eb042980	999.005	-1.18885	0.194732	-6.10509	1.03e-09	9.19e-08	1266	1334	1207	628	815	579	glk38	G2-like-transcription factor 38
Zm00001eb076900	1251.83	-1.18876	0.330478	-3.5971	0.000321782	0.00415773	2158	1082	1512	830	796	839	ysl13	yellow stripe-like transporter13	{"Fe(III)-phytosiderophore transporter"}
Zm00001eb113200	375.134	-1.18763	0.323964	-3.66594	0.000246431	0.00333873	491	525	402	185	273	287
Zm00001eb397390	3665.34	-1.18664	0.279184	-4.25039	2.13e-05	0.000466015	5764	3063	5269	1945	2928	2503
Zm00001eb171040	231.675	-1.18649	0.356896	-3.32448	0.000885838	0.00913448	289	273	330	200	116	135	GRMZM2G003814
Zm00001eb399580	1082.45	-1.18644	0.172325	-6.88492	5.78e-12	8.58e-10	1395	1129	1672	706	938	569
Zm00001eb086220	1177.42	-1.1831	0.27829	-4.25133	2.13e-05	0.00046444	1659	1402	1415	556	1317	615	IDP4507
Zm00001eb234980	3939.47	-1.18222	0.421442	-2.80517	0.00502901	0.0343028	6869	2493	5777	1897	2320	3440	aaap34	amino acid/auxin permease34	{"amino acid/auxin permease"}
Zm00001eb376980	1406.7	-1.18213	0.240901	-4.90714	9.24e-07	3.44e-05	2019	1668	1650	791	1424	721	nfa101a	nucleosome/chromatin asssembly factor A
Zm00001eb121350	250.213	-1.18126	0.444806	-2.65568	0.00791486	0.0481392	424	191	341	143	129	211
Zm00001eb030850	114.38	-1.18083	0.374846	-3.15018	0.00163168	0.0145969	171	142	117	68	84	77
Zm00001eb010130	1231.63	-1.18074	0.342455	-3.44786	0.000565055	0.00646897	1717	1336	1662	620	681	1083	pap19	purple acid phosphatase19	{"purple acid phosphatase"}
Zm00001eb223250	111.036	-1.17863	0.440251	-2.67717	0.00742459	0.0458744	123	158	143	84	49	81
Zm00001eb138130	271.808	-1.17838	0.317768	-3.70831	0.000208651	0.00294381	305	404	325	226	190	131
Zm00001eb152360	757.215	-1.17658	0.277814	-4.23515	2.28e-05	0.000494867	1076	944	841	436	806	355	cl46173_1
Zm00001eb303990	3153.61	-1.17629	0.425356	-2.76542	0.005685	0.0376976	6334	2128	3362	1673	2110	2457
Zm00001eb147170	1904.82	-1.17389	0.342416	-3.42826	0.000607466	0.00683554	2764	2413	1986	728	2210	1114
Zm00001eb216140	604.867	-1.17371	0.283465	-4.14057	3.46e-05	0.000701122	832	651	834	500	494	248
Zm00001eb142350	260.858	-1.1721	0.399573	-2.93337	0.00335305	0.0252392	399	308	274	100	313	145
Zm00001eb430450	2770.03	-1.17061	0.330382	-3.54319	0.000395311	0.00487739	4395	3066	2949	1160	3140	1585
Zm00001eb395310	2468.15	-1.16855	0.219255	-5.32963	9.84e-08	5.01e-06	3507	2524	3410	1795	1759	1422	IDP1653
Zm00001eb008790	828.019	-1.16641	0.259171	-4.50053	6.78e-06	0.000183395	1137	951	1064	380	858	500	mate3	multidrug and toxic compound extrusion3	{MATE}
Zm00001eb161480	288.816	-1.16633	0.43854	-2.65958	0.00782378	0.0476956	561	227	290	134	286	182
Zm00001eb154650	209.404	-1.16577	0.259982	-4.48405	7.32e-06	0.000195857	268	240	295	104	198	132	pco107612
Zm00001eb363370	450.754	-1.1656	0.235394	-4.95171	7.36e-07	2.81e-05	460	536	761	224	439	276
Zm00001eb154790	16346.2	-1.16517	0.255254	-4.56474	5e-06	0.000143914	15946	15973	32871	9304	12343	11358
Zm00001eb433040	658.772	-1.16447	0.290924	-4.00265	6.26e-05	0.00112872	942	568	1033	309	662	407	glk52	G2-like-transcription factor 52
Zm00001eb137090	185.96	-1.16271	0.437879	-2.65531	0.00792347	0.0481597	284	178	245	84	108	172
Zm00001eb343390	419.364	-1.16233	0.281122	-4.13462	3.56e-05	0.000715359	642	401	553	221	407	247	rph1	RNase PH homolog	{"? RNase PH"}
Zm00001eb319990	2295.4	-1.16097	0.438921	-2.64505	0.00816791	0.0492016	4488	1576	2537	1397	1224	1864	hppk1	hydroxymethyldihydropterin pyrophosphokinase1	{"hydroxymethyldihydropterin pyrophosphokinase"}
Zm00001eb355820	7280.43	-1.16089	0.377215	-3.07754	0.0020872	0.0175736	12846	5674	8995	4027	4289	6007
Zm00001eb081210	3209.53	-1.16038	0.436585	-2.65786	0.00786377	0.0478706	5507	2475	4198	1439	1671	3106
Zm00001eb205110	359.749	-1.16029	0.374053	-3.10195	0.00192252	0.016509	256	403	780	250	356	153	cyp25	cytochrome P-450 25	{"cytochrome P450"}
Zm00001eb212960	1153.23	-1.1581	0.308071	-3.75919	0.000170467	0.00251826	1507	1487	1368	508	1402	584	gpm217b
Zm00001eb045260	188.663	-1.15616	0.376313	-3.07232	0.00212399	0.0178127	275	238	194	87	217	100
Zm00001eb402430	9312.78	-1.15608	0.347058	-3.3311	0.000865025	0.00896	16186	7109	11968	4392	7542	7028	IDP132
Zm00001eb151820	633.787	-1.15582	0.241107	-4.7938	1.64e-06	5.6e-05	925	667	814	390	620	322	GRMZM2G020865
Zm00001eb441950	2691.15	-1.15499	0.346432	-3.33396	0.000856183	0.0088951	4672	2435	2985	2174	1617	1585
Zm00001eb169940	266.198	-1.1543	0.240752	-4.79457	1.63e-06	5.59e-05	340	331	341	173	254	131	fha10	FHA-transcription factor 10
Zm00001eb326460	112.158	-1.15369	0.392796	-2.93713	0.00331264	0.0250213	122	182	118	63	119	56
Zm00001eb160980	390.439	-1.1536	0.254413	-4.53436	5.78e-06	0.000161389	410	392	729	276	287	232	IDP8006
Zm00001eb216870	9242.2	-1.15344	0.434474	-2.6548	0.00793548	0.0482115	3920	13447	19530	7016	6227	5412	lox5	lipoxygenase5	{"linoleate 9S-lipoxygenase"}
Zm00001eb250830	629.908	-1.15284	0.375429	-3.07073	0.00213536	0.0178698	1033	633	696	466	319	452
Zm00001eb309080	247.394	-1.15275	0.223891	-5.14874	2.62e-07	1.15e-05	300	318	324	148	230	138
Zm00001eb221750	225.613	-1.15229	0.283745	-4.06099	4.89e-05	0.000920177	301	293	256	162	194	112
Zm00001eb383060	337.124	-1.15195	0.355232	-3.24282	0.00118355	0.0114001	496	334	453	242	366	116
Zm00001eb442710	2721.74	-1.1513	0.346454	-3.32309	0.000890255	0.0091747	4731	2456	3010	2196	1644	1608
Zm00001eb150640	929.093	-1.15048	0.27931	-4.11902	3.8e-05	0.000754008	1296	1074	1145	425	1036	525
Zm00001eb437750	2721.97	-1.14982	0.344848	-3.33429	0.000855174	0.0088913	4723	2454	3020	2192	1652	1610
Zm00001eb428130	812.143	-1.14917	0.25127	-4.57346	4.8e-06	0.000139354	1106	1005	952	446	863	420	magi59348
Zm00001eb064450	13091.6	-1.14798	0.390871	-2.93697	0.00331437	0.0250231	20418	10741	18802	7011	6439	12012	pap2	purple acid phosphatase2	{"purple acid phosphatase"}
Zm00001eb329010	70.7194	-1.14711	0.374467	-3.06331	0.00218906	0.0181842	93	85	90	55	53	37	mmp67
Zm00001eb312210	4886.15	-1.14691	0.220316	-5.20572	1.93e-07	8.9e-06	5742	5350	7757	3752	3102	2978
Zm00001eb438290	2705.22	-1.14687	0.345645	-3.31807	0.000906417	0.00930155	4688	2444	2995	2184	1634	1607
Zm00001eb007860	2642.81	-1.14633	0.306318	-3.74228	0.000182356	0.00264718	3986	3113	2784	1172	2887	1579
Zm00001eb005050	41.2037	-1.14504	0.428251	-2.67376	0.00750069	0.0462515	45	53	60	27	37	22
Zm00001eb437100	2404.31	-1.14504	0.354277	-3.23204	0.00122909	0.0117446	4235	2118	2637	1952	1461	1416
Zm00001eb286470	722.547	-1.14354	0.259332	-4.40957	1.04e-05	0.000257658	1070	744	920	410	756	373
Zm00001eb342960	4533.09	-1.14343	0.257531	-4.43995	9e-06	0.000230585	5936	5922	5196	2129	4847	2682	rack2	receptor for activated C kinase2
Zm00001eb210620	287.34	-1.14319	0.295538	-3.86817	0.000109656	0.00175915	416	294	381	152	314	149	isu62a
Zm00001eb121030	249.835	-1.14291	0.311777	-3.6658	0.000246569	0.00333895	315	320	309	167	149	183
Zm00001eb332770	240.569	-1.14225	0.379578	-3.00927	0.00261878	0.0208724	377	250	277	149	282	92
Zm00001eb214310	261.606	-1.1421	0.290211	-3.93542	8.31e-05	0.00142318	286	356	356	144	297	123	cl44864_1a
Zm00001eb109330	2796.78	-1.14186	0.279165	-4.09025	4.31e-05	0.000833036	4122	3191	3188	1298	3016	1655
Zm00001eb121410	359.165	-1.14059	0.315128	-3.61946	0.000295219	0.0038688	280	395	749	222	313	213	iaa7	Aux/IAA-transcription factor 7
Zm00001eb041690	162.02	-1.14005	0.377838	-3.0173	0.0025504	0.0204691	243	192	170	74	138	122
Zm00001eb339000	973.615	-1.13968	0.212387	-5.36608	8.05e-08	4.2e-06	1058	1287	1375	510	1020	544
Zm00001eb381960	448.641	-1.13955	0.253343	-4.49807	6.86e-06	0.000184992	644	494	556	249	453	249	cl19095_1
Zm00001eb011750	4584.6	-1.13948	0.319273	-3.56898	0.000358367	0.00449647	7918	3677	5661	2429	3871	3172
Zm00001eb295500	316.364	-1.13812	0.330375	-3.44495	0.000571168	0.00652544	378	411	412	143	394	155	cl17145_1b
Zm00001eb140330	603.144	-1.13696	0.428421	-2.65383	0.00795835	0.0482786	765	905	574	236	853	262	IDP4031
Zm00001eb318230	9357.58	-1.13658	0.410916	-2.76596	0.0056756	0.0376624	18144	7188	9364	4577	6610	7717	TIDP3610
Zm00001eb036020	838.519	-1.13447	0.304384	-3.72711	0.000193687	0.00276375	1245	1022	857	418	912	469	cl1797_4
Zm00001eb316420	115.069	-1.13392	0.322746	-3.51335	0.000442493	0.00531935	125	156	157	91	95	54	crp11	cp 3'-tRNA processing endoribonuclease11
Zm00001eb255930	1734.45	-1.13381	0.352945	-3.21241	0.00131627	0.0123803	3065	1526	1873	1378	1093	1039
Zm00001eb013060	5448.36	-1.1335	0.300818	-3.76805	0.000164526	0.0024581	9209	4673	6575	3379	4023	3736
Zm00001eb213080	3464.67	-1.13289	0.26556	-4.26605	1.99e-05	0.000441841	4758	4316	3914	1604	3640	2145	AY109733
Zm00001eb431870	88.5191	-1.13239	0.425165	-2.66341	0.0077353	0.0473095	107	126	99	37	76	70
Zm00001eb222240	2442.64	-1.13212	0.242396	-4.67054	3e-06	9.32e-05	3069	3123	3027	1268	2755	1260	IDP486
Zm00001eb139270	954.719	-1.13138	0.217408	-5.20397	1.95e-07	8.95e-06	1271	1210	1104	593	910	516	IDP8551
Zm00001eb121770	56047.6	-1.13118	0.388992	-2.90798	0.00363769	0.0267691	30350	89837	98343	43777	33299	35742
Zm00001eb342400	1644.03	-1.13067	0.308783	-3.66171	0.000250534	0.00338435	2451	1869	1829	715	1854	977
Zm00001eb003170	10454.7	-1.12934	0.271494	-4.15972	3.19e-05	0.000653001	15039	8890	16071	5282	8575	7728	prc3	proteasome component3	{"proteasome subunity, PAD1 homolog"}
Zm00001eb250240	3980.55	-1.12869	0.279424	-4.03933	5.36e-05	0.00098919	5985	3609	5500	2890	2485	2667	iddp10	indeterminate domain p10	{"indeterminate domain protein "}
Zm00001eb052270	86.7991	-1.12777	0.41453	-2.72061	0.00651619	0.0417463	132	88	107	43	100	45
Zm00001eb096940	859.156	-1.12694	0.353778	-3.18544	0.00144533	0.0133345	812	1084	1422	501	436	758
Zm00001eb082850	1828.57	-1.12547	0.301001	-3.73911	0.000184676	0.00267104	2650	2140	2047	898	2190	914	IDP7161
Zm00001eb242170	134.555	-1.1246	0.359993	-3.12395	0.00178441	0.0155967	186	167	151	67	152	72
Zm00001eb394190	1952.2	-1.12457	0.266714	-4.2164	2.48e-05	0.000531591	3021	1753	2600	1332	1392	1276
Zm00001eb268660	2701.28	-1.12449	0.335042	-3.35626	0.00079005	0.00836212	4109	3071	2882	1046	2885	1847	pco113533
Zm00001eb072310	196.547	-1.12448	0.398616	-2.82096	0.00478799	0.0330671	135	288	340	98	149	156	IDP9097
Zm00001eb144760	6405.9	-1.12436	0.297355	-3.78121	0.00015607	0.00235855	9950	7112	6781	2964	6745	4004	rpl5a	60S ribosomal protein L5-1 homolog a	{"60S ribosomal protein L5"}
Zm00001eb222300	879.866	-1.12425	0.249896	-4.49887	6.83e-06	0.000184475	1169	1032	1118	705	756	392	cpn1	chaperonin 1	{"mitochondrial chaperonin 60-1"}
Zm00001eb130220	511.767	-1.12203	0.305829	-3.66883	0.00024366	0.00331255	697	672	538	247	562	295
Zm00001eb041390	7455.45	-1.12183	0.405436	-2.76697	0.00565799	0.0375796	12246	4244	12067	4372	4482	6106	pco076023
Zm00001eb142800	1158.49	-1.12131	0.398179	-2.81609	0.00486128	0.0334644	2239	801	1263	635	951	818
Zm00001eb419190	15576.2	-1.12077	0.187917	-5.96416	2.46e-09	1.97e-07	18524	15388	26143	9694	11998	10481	gst22	glutathione transferase22	{"glutathione S-transferase subunit 22"}
Zm00001eb154520	914.119	-1.11976	0.221937	-5.0454	4.53e-07	1.85e-05	1287	1016	1135	538	910	504	hex6	hexokinase6	{hexokinase}
Zm00001eb077270	772.644	-1.11966	0.305273	-3.66774	0.0002447	0.00332342	1294	717	870	537	691	404	IDP4306
Zm00001eb334600	3418.36	-1.11921	0.240487	-4.65391	3.26e-06	0.000100194	5204	3248	4423	2014	2832	2274
Zm00001eb194070	316.24	-1.11357	0.311973	-3.56944	0.000357741	0.00449618	399	309	504	138	359	190
Zm00001eb253410	807.277	-1.11353	0.348076	-3.19909	0.00137861	0.0128445	1183	968	849	522	964	298
Zm00001eb332000	341.223	-1.11247	0.217219	-5.12141	3.03e-07	1.32e-05	422	406	463	255	289	175
Zm00001eb070530	250.581	-1.11242	0.257317	-4.32314	1.54e-05	0.000360737	335	246	373	136	238	158
Zm00001eb012310	12370.8	-1.11187	0.368846	-3.01447	0.00257433	0.0206013	21849	8569	16014	8298	7581	9182	ibp2	initiator-binding protein2	{"shrunken initiator-binding protein"}
Zm00001eb307270	6091.78	-1.11124	0.345807	-3.21347	0.00131144	0.0123478	8903	4791	9563	3893	3292	5000	cl32678_1b
Zm00001eb395600	32292.8	-1.11039	0.31712	-3.50148	0.000462686	0.00551887	29007	32108	65760	13406	34929	21347	gols3	galactinol synthase3	{"galactinol synthase "}
Zm00001eb369870	204.621	-1.10894	0.332748	-3.33267	0.000860167	0.00892976	270	289	198	152	162	114
Zm00001eb353050	290.319	-1.1079	0.246371	-4.49688	6.9e-06	0.000185854	377	309	414	211	205	184
Zm00001eb088470	287.64	-1.10669	0.350862	-3.15419	0.00160944	0.0144353	450	289	334	127	306	187	phm4880
Zm00001eb057690	5894.06	-1.10636	0.283007	-3.90931	9.26e-05	0.00155386	8018	7148	6848	2640	6900	3384	mta1	mouse transplantation antigen homolog1	{"60S ribosomal protein L13A"}
Zm00001eb142850	2059.69	-1.10456	0.275519	-4.00902	6.1e-05	0.00110446	3315	1736	2681	1280	1725	1322
Zm00001eb426610	1010.2	-1.1042	0.262639	-4.20426	2.62e-05	0.000555332	1327	1140	1339	459	916	756	rpl14b	60S ribosomal protein L14	{"60S ribosomal protein L14"}
Zm00001eb413860	883.732	-1.10336	0.236248	-4.67035	3.01e-06	9.32e-05	734	1250	1405	589	752	524	gll1	glossy2-like1	{"BAHD acyltransferase"}
Zm00001eb258060	326.11	-1.10212	0.257995	-4.27186	1.94e-05	0.000433959	341	448	445	165	338	200
Zm00001eb363720	323.571	-1.09972	0.235343	-4.67284	2.97e-06	9.25e-05	325	467	429	204	276	203
Zm00001eb035770	922.119	-1.09906	0.378235	-2.90575	0.00366379	0.0269323	1255	1235	919	442	1261	385
Zm00001eb395630	246.366	-1.09894	0.320729	-3.42639	0.000611672	0.00686821	394	230	295	141	233	152
Zm00001eb154170	508.396	-1.09771	0.357305	-3.07218	0.00212503	0.017816	809	531	543	240	621	266	wrky29	WRKY-transcription factor 29	{WRKY}
Zm00001eb242740	282.526	-1.09762	0.331163	-3.31445	0.00091825	0.0093881	353	308	411	154	359	119
Zm00001eb258780	565.475	-1.09692	0.27571	-3.97855	6.93e-05	0.00122786	691	631	823	324	680	251
Zm00001eb370130	103.002	-1.09566	0.399416	-2.74315	0.00608534	0.03962	103	124	167	93	58	60
Zm00001eb363070	197.418	-1.09469	0.275801	-3.96914	7.21e-05	0.0012692	273	205	264	129	149	134
Zm00001eb045530	1021.24	-1.09335	0.237702	-4.59967	4.23e-06	0.000125023	1185	1421	1210	580	1098	550
Zm00001eb123220	2419.74	-1.09142	0.276967	-3.94062	8.13e-05	0.00140233	3812	2160	3074	1327	2072	1711
Zm00001eb327360	73.3192	-1.09111	0.387109	-2.81861	0.00482322	0.0332688	109	77	87	48	58	48
Zm00001eb124750	2252.08	-1.09106	0.305255	-3.57427	0.000351213	0.00444243	3121	2825	2392	1020	2669	1289
Zm00001eb378550	1909.79	-1.09047	0.205516	-5.306	1.12e-07	5.53e-06	2662	2086	2395	1091	1759	1228
Zm00001eb432170	133182	-1.0904	0.345055	-3.16007	0.00157729	0.0142115	208582	97908	196943	76099	84726	111267	ccp3	cysteine protease3	{"cysteine protease"}
Zm00001eb072270	271.139	-1.08886	0.259732	-4.19223	2.76e-05	0.000579403	346	313	361	167	295	132
Zm00001eb025900	4470.07	-1.08864	0.188873	-5.76384	8.22e-09	5.88e-07	5158	5138	6660	2993	3136	3144	nrt6	nitrate transport6	{"nitrate transporter"}
Zm00001eb377120	2784.44	-1.08747	0.369636	-2.94201	0.0032609	0.024714	2670	1901	6476	1541	2171	2110
Zm00001eb317130	266.087	-1.08668	0.333294	-3.26042	0.00111248	0.0108518	275	331	407	177	318	99
Zm00001eb189970	1022.88	-1.08449	0.208495	-5.20149	1.98e-07	9.04e-06	1173	1207	1489	622	748	761	cl17643_-2b
Zm00001eb214360	501.391	-1.0841	0.369896	-2.93083	0.00338063	0.0253908	782	536	534	309	624	194	asd1	aspartate-semialdehyde dehydrogenase1	{"aspartate-semialdehyde dehydrogenase"}
Zm00001eb383670	177.167	-1.08386	0.2568	-4.22063	2.44e-05	0.000523337	203	203	265	129	128	114
Zm00001eb079360	322.955	-1.08346	0.315177	-3.43762	0.000586841	0.00666042	450	396	350	184	373	158
Zm00001eb317120	196.485	-1.08326	0.374523	-2.89237	0.00382345	0.0277549	215	201	339	92	260	92
Zm00001eb211090	986.913	-1.08292	0.32052	-3.37862	0.000728498	0.00787662	1123	1537	982	461	1083	617	rps21d	40S ribosomal protein S21d	{"40S ribosomal protein S21, cytoplasmic"}
Zm00001eb361700	2439.15	-1.08146	0.293418	-3.68574	0.000228041	0.00315613	3402	2954	2672	1138	2878	1394	pco066882b
Zm00001eb429870	4731.98	-1.08084	0.249484	-4.3323	1.48e-05	0.000348114	6333	5257	6118	2206	5220	2955	ereb2	AP2-EREBP-transcription factor 2
Zm00001eb013780	438.882	-1.08075	0.22721	-4.75659	1.97e-06	6.51e-05	455	620	572	266	366	298	pyl7	pyrabactin resistance-like protein7	{"pyrabactin resistance-like protein"}
Zm00001eb284740	291.022	-1.08074	0.22625	-4.77677	1.78e-06	5.99e-05	384	316	393	205	266	155
Zm00001eb378540	1455.95	-1.08026	0.245285	-4.40408	1.06e-05	0.000263206	2217	1319	1909	917	1342	870
Zm00001eb402830	1318.74	-1.08023	0.231734	-4.66149	3.14e-06	9.69e-05	1956	1327	1630	872	1080	842
Zm00001eb169450	9865.96	-1.07909	0.325681	-3.31333	0.000921921	0.0094117	16257	7216	13485	5825	7295	7478
Zm00001eb328580	1788.5	-1.07878	0.211134	-5.10946	3.23e-07	1.39e-05	2551	1838	2292	1058	1620	1153
Zm00001eb102500	2904.25	-1.07809	0.270847	-3.98045	6.88e-05	0.00121883	4124	3427	3190	1452	3235	1709	IDP7491
Zm00001eb241730	7440.58	-1.07776	0.260595	-4.13576	3.54e-05	0.00071233	11198	6841	9779	4818	5320	5382	pco145004
Zm00001eb015870	239.504	-1.07754	0.362402	-2.97332	0.00294599	0.0228207	253	307	346	136	316	92
Zm00001eb429910	412.897	-1.07582	0.222234	-4.84092	1.29e-06	4.54e-05	521	424	616	318	350	216
Zm00001eb151710	3508.58	-1.07514	0.196891	-5.46058	4.75e-08	2.62e-06	3611	4120	5640	2008	3824	1898	pco140287
Zm00001eb386320	5241.91	-1.0745	0.309052	-3.47676	0.000507504	0.00593053	8187	5161	6060	2448	4499	4165	umc1271
Zm00001eb247440	110.898	-1.0735	0.374834	-2.86394	0.00418406	0.0297669	143	159	105	66	101	71
Zm00001eb047930	231.508	-1.0726	0.314781	-3.40744	0.000655761	0.00725196	298	276	290	105	263	143	Zm00001d032945
Zm00001eb242470	387.631	-1.07071	0.371457	-2.88246	0.00394578	0.0284836	577	326	553	157	351	319
Zm00001eb421270	1134.07	-1.07051	0.250036	-4.28141	1.86e-05	0.000418792	1351	1388	1508	879	701	770
Zm00001eb229290	1214.75	-1.07043	0.246284	-4.34631	1.38e-05	0.000330278	1753	1187	1598	647	1251	755	pco147515
Zm00001eb146780	2947.96	-1.07037	0.277533	-3.85671	0.000114925	0.00183091	4503	2984	3426	1562	3305	1659	act6	actin6	{actin}
Zm00001eb298390	72.4385	-1.06895	0.369765	-2.89088	0.00384168	0.0278547	81	94	96	46	52	54
Zm00001eb212700	1546.11	-1.06875	0.224178	-4.76741	1.87e-06	6.23e-05	2220	1647	1875	1077	1471	813	IDP1956
Zm00001eb313430	360.408	-1.06855	0.292889	-3.64832	0.000263961	0.00352949	560	337	441	209	334	234
Zm00001eb074410	132.027	-1.0685	0.388562	-2.74987	0.00596183	0.0389904	166	110	228	88	81	104
Zm00001eb005140	775.859	-1.06814	0.352457	-3.03057	0.00244096	0.0198037	1173	937	726	335	857	516
Zm00001eb231810	41648.1	-1.0664	0.240814	-4.42833	9.5e-06	0.000241792	58222	39016	59127	25116	30886	31471
Zm00001eb332790	624.634	-1.06595	0.289804	-3.67816	0.000234921	0.00322933	942	685	673	327	597	427	rpl30	ribosomal protein L30	{"60S ribosomal protein L30, cytoplasmic"}
Zm00001eb039310	592.721	-1.06586	0.253912	-4.19775	2.7e-05	0.000568055	785	722	690	388	635	287	dhad1	dihydroxy-acid dehydratase1	{"dihydroxy-acid dehydratase"}
Zm00001eb179400	230.61	-1.06523	0.372302	-2.86119	0.0042205	0.029951	333	195	339	134	147	196
Zm00001eb333790	665.345	-1.06494	0.271863	-3.91719	8.96e-05	0.00151369	908	800	752	479	688	300	pco061640
Zm00001eb093290	669.554	-1.06386	0.297062	-3.58128	0.000341913	0.00434869	982	667	841	354	797	349
Zm00001eb020130	1008.56	-1.06331	0.197835	-5.3747	7.67e-08	4.02e-06	1183	1311	1263	770	823	566
Zm00001eb387830	7370.5	-1.06317	0.219591	-4.84161	1.29e-06	4.53e-05	10214	6960	10486	4648	5702	5245	platz16	PLATZ-transcription factor 16
Zm00001eb361360	2167.47	-1.06301	0.246709	-4.30875	1.64e-05	0.0003805	2702	2223	3254	1129	2582	1148
Zm00001eb324720	9382.22	-1.06271	0.347868	-3.05492	0.00225123	0.0185975	6932	15700	12614	4865	11861	4535	remo4	remorin4
Zm00001eb413520	3377.37	-1.06216	0.168965	-6.28625	3.25e-10	3.2e-08	3414	4418	4897	2058	2864	2303
Zm00001eb344260	16420.2	-1.06204	0.269629	-3.93889	8.19e-05	0.0014077	15075	20637	26836	7611	19617	9544	umc1385
Zm00001eb353780	250.227	-1.0586	0.225875	-4.68667	2.78e-06	8.74e-05	317	295	320	153	225	162
Zm00001eb368060	15677.1	-1.0584	0.221296	-4.78275	1.73e-06	5.85e-05	19944	17288	21418	9659	11106	12117
Zm00001eb223200	25837.2	-1.05723	0.262309	-4.03049	5.57e-05	0.00102101	39541	23109	33399	17736	18766	18019
Zm00001eb234470	1440.7	-1.0572	0.183638	-5.75699	8.56e-09	6.1e-07	1494	1661	2312	948	1107	1003
Zm00001eb076070	6277.92	-1.05464	0.247199	-4.26639	1.99e-05	0.000441524	8385	6150	9008	3105	5530	4840
Zm00001eb235070	433.11	-1.05423	0.323284	-3.261	0.00111021	0.0108335	626	406	582	253	290	361
Zm00001eb138230	6239.16	-1.05387	0.279711	-3.76772	0.000164748	0.00245967	8889	7218	6845	2971	7068	3857
Zm00001eb043620	7495.05	-1.05383	0.382664	-2.75393	0.00588852	0.0386234	13616	6148	7589	3559	9201	4164
Zm00001eb279030	4555.19	-1.05341	0.340197	-3.09647	0.00195838	0.0167257	7436	4332	4949	2269	5756	2324	IDP8090
Zm00001eb290550	2621.01	-1.05324	0.332312	-3.16942	0.00152742	0.0139048	3974	2474	3264	1047	3047	1753
Zm00001eb361650	142.108	-1.05191	0.362368	-2.90287	0.00369763	0.0270804	129	172	240	108	84	104
Zm00001eb291140	1132.05	-1.05184	0.229859	-4.57601	4.74e-06	0.000138102	1023	1273	2046	750	887	777	glk43	G2-like-transcription factor 43
Zm00001eb068420	1913.86	-1.05173	0.332674	-3.16145	0.00156983	0.0141675	3252	1588	2201	1417	1293	1315
Zm00001eb321580	1458.51	-1.05161	0.303087	-3.46966	0.000521111	0.00604712	2059	1741	1555	671	1697	895	rpl15b	60S ribosomal protein L15	{"60S ribosomal protein L15"}
Zm00001eb381040	345.592	-1.0507	0.326592	-3.21717	0.00129462	0.0122221	455	471	338	175	383	210	IDP7865
Zm00001eb014980	430.474	-1.05065	0.293102	-3.58457	0.000337633	0.00431013	336	555	757	344	339	241	IDP875
Zm00001eb328370	336.514	-1.05063	0.288509	-3.64158	0.000270969	0.0035988	419	459	360	206	368	175
Zm00001eb394490	69.0165	-1.04976	0.351548	-2.9861	0.00282558	0.0221444	82	72	106	44	56	48
Zm00001eb336530	1462.12	-1.04957	0.257131	-4.08186	4.47e-05	0.000856488	1171	1982	2411	1144	1119	863	vt2	vanishing tassel2	{"tryptophan amino transferase"}
Zm00001eb403640	5684.66	-1.04851	0.231154	-4.53596	5.73e-06	0.000160491	6281	5023	10501	3262	5532	3646	bf1	blue fluorescent1	{"Phosphoribosyl anthranilate transferase"}
Zm00001eb044170	196.869	-1.04834	0.273358	-3.83505	0.000125537	0.00197043	267	224	237	119	169	136	fgp2	folylpolyglutamate synthetase2	{"folylpolyglutamate synthetase"}
Zm00001eb104220	1716.26	-1.04796	0.328101	-3.19401	0.00140312	0.0130378	2404	2059	1835	747	2177	976	rpl14a	60S ribosomal protein L14	{"60S ribosomal protein L14"}
Zm00001eb116240	907.536	-1.04775	0.236251	-4.43491	9.21e-06	0.000235176	1303	928	1131	616	912	475
Zm00001eb175100	2216.58	-1.04735	0.262919	-3.98356	6.79e-05	0.00120842	2887	2627	2690	1045	2562	1357	rpl17b	ribosomal protein L17b
Zm00001eb197530	103.489	-1.04729	0.357655	-2.92821	0.00340922	0.0255461	131	106	152	72	116	44	umc15a
Zm00001eb050380	12817.9	-1.04394	0.241354	-4.32536	1.52e-05	0.000358022	11700	15925	21039	7658	14977	6303	vp14	viviparous14	{"9-cis-epoxycarotenoid dioxygenase"}
Zm00001eb105980	1473.04	-1.04344	0.299047	-3.48921	0.000484456	0.00571927	1454	2138	1891	703	1853	797
Zm00001eb225950	108.788	-1.0429	0.354679	-2.94041	0.00327778	0.0248087	124	127	156	64	74	91
Zm00001eb187040	2014.3	-1.04259	0.216117	-4.8242	1.41e-06	4.88e-05	2710	2071	2720	1142	2189	1159	hmg3	high mobility group protein3	{HMGc2}
Zm00001eb191550	1094.65	-1.04135	0.291367	-3.574	0.000351566	0.00444485	1633	1122	1274	523	1162	739
Zm00001eb245590	261.575	-1.03952	0.292906	-3.54897	0.000386742	0.00478877	395	272	293	183	227	158	PCO078116
Zm00001eb230130	91.6344	-1.03946	0.344814	-3.01457	0.00257347	0.0206004	111	103	129	52	106	48
Zm00001eb314810	3031.54	-1.03871	0.277052	-3.74916	0.000177427	0.00259198	2250	4559	4635	2028	3140	1577	bhlh150	bHLH-transcription factor 150
Zm00001eb122230	4975.7	-1.0384	0.284927	-3.64443	0.000267982	0.00357115	4955	4934	9168	2484	3957	4172
Zm00001eb396140	250.456	-1.03797	0.286472	-3.62328	0.000290891	0.00382296	273	364	287	155	267	136	tena3	thiaminase3	{TENA}
Zm00001eb103890	505.363	-1.03599	0.252664	-4.10027	4.13e-05	0.000807038	602	640	630	279	584	276	cl8465_1
Zm00001eb227660	263.405	-1.03485	0.292537	-3.53751	0.000403921	0.00495352	359	327	278	154	275	156	cl1835_1
Zm00001eb212470	3470.45	-1.03471	0.301195	-3.43536	0.000591766	0.0067053	4762	4244	3691	1731	4365	1837
Zm00001eb038730	1151.2	-1.03451	0.319593	-3.23696	0.00120811	0.0115962	1501	1603	1080	829	737	857	pht7	phosphate transporter protein7	{"phosphate transporter, plasma membrane"}
Zm00001eb124820	961.246	-1.03433	0.205809	-5.02568	5.02e-07	2.02e-05	994	1157	1463	596	741	720	cl2990_1a
Zm00001eb419770	1444.67	-1.03431	0.266508	-3.88095	0.000104048	0.00169578	2197	1449	1656	851	1222	1048
Zm00001eb016970	1371.63	-1.0334	0.292571	-3.53212	0.000412241	0.00503032	1901	1665	1449	732	1657	729	pco078604
Zm00001eb421940	743.611	-1.03222	0.27323	-3.77785	0.000158191	0.00238278	955	882	909	385	903	403
Zm00001eb323120	437.744	-1.03188	0.253778	-4.06606	4.78e-05	0.000904702	629	403	594	273	437	259	tdp1	tyrosyl-DNA phosphodiesterase1	{phosphodiesterase}
Zm00001eb153730	4756.38	-1.0307	0.154097	-6.68862	2.25e-11	2.84e-09	5858	5699	6049	2957	4375	3085	cl4954_1
Zm00001eb109830	1298.33	-1.02973	0.359638	-2.86325	0.00419319	0.0298216	1726	1605	1425	483	1707	793
Zm00001eb093890	13893.9	-1.02837	0.269718	-3.81275	0.000137432	0.00212454	13102	15329	24467	10622	8447	10150
Zm00001eb060550	2532.18	-1.02762	0.296672	-3.46383	0.000532541	0.00615027	3573	2958	2722	1214	3058	1486
Zm00001eb300870	394.327	-1.02704	0.33045	-3.10801	0.00188351	0.0162528	538	454	457	219	509	181
Zm00001eb152750	121.308	-1.02657	0.349505	-2.93721	0.0033118	0.0250213	154	166	122	76	102	85	cl1493_2a
Zm00001eb179730	1203.34	-1.02647	0.326654	-3.14237	0.00167586	0.0149038	1921	1224	1232	585	1355	766	mdh7	malate dehydrogenase7	{"malate dehydrogenase, cytosol"}
Zm00001eb119260	721.769	-1.02643	0.31275	-3.28194	0.00103094	0.0102556	1029	758	869	341	900	409
Zm00001eb150380	400.639	-1.02557	0.245616	-4.17548	2.97e-05	0.000614996	521	479	474	222	411	257
Zm00001eb040280	2284.27	-1.02543	0.251007	-4.08524	4.4e-05	0.000844684	1946	3443	3129	1662	2257	1165	ckx10	cytokinin oxidase10	{"cytokinin dehydrogenase CKX10, cytosol","cytokinin dehydrogenase"}
Zm00001eb203660	300.394	-1.0248	0.350017	-2.92786	0.00341299	0.0255581	329	449	321	255	182	198
Zm00001eb098510	1236.57	-1.02455	0.331314	-3.09238	0.00198555	0.0169084	1818	1390	1300	585	1583	675
Zm00001eb006710	729.465	-1.02445	0.355977	-2.87787	0.00400371	0.0287653	1020	660	1035	275	899	486
Zm00001eb296150	415.599	-1.02382	0.25105	-4.07817	4.54e-05	0.000865989	570	428	538	334	326	241
Zm00001eb218680	603.807	-1.02343	0.329064	-3.11014	0.00186999	0.0162008	625	658	1000	282	822	300	nced9	nine-cis-epoxycarotenoid dioxygenase9	{"9-cis-epoxycarotenoid dioxygenase"}
Zm00001eb295130	403.217	-1.02285	0.315004	-3.2471	0.00116588	0.0112496	537	502	435	201	486	231	cl22071_1
Zm00001eb083520	818.531	-1.02281	0.292573	-3.49591	0.000472441	0.00560617	601	1183	1307	626	774	415
Zm00001eb371880	294.376	-1.02185	0.382281	-2.67303	0.00751687	0.0463409	466	260	355	126	349	192	Zm00001d044771
Zm00001eb394750	913.646	-1.02169	0.265666	-3.84576	0.00012018	0.00190187	1139	1163	1052	515	1092	477
Zm00001eb421700	4852.79	-1.0214	0.272854	-3.74341	0.000181538	0.00264086	7604	4497	5675	3031	3908	3549	prh90	protein phosphatase homolog90	{"serine/threonine specific protein phosphatase"}
Zm00001eb246770	539.399	-1.02056	0.183053	-5.57521	2.47e-08	1.48e-06	630	613	768	344	562	301
Zm00001eb136620	4356.98	-1.01987	0.289196	-3.52658	0.000420961	0.00510336	5498	5462	5022	2018	5492	2496
Zm00001eb303580	344.183	-1.01861	0.330155	-3.08525	0.00203384	0.0172346	442	432	387	187	443	165
Zm00001eb163700	3353.09	-1.01845	0.297653	-3.42159	0.000622566	0.00694603	4501	4350	3328	1631	3934	2051
Zm00001eb232730	1074.68	-1.01707	0.294642	-3.45187	0.000556715	0.00638673	745	1450	1896	637	1097	665
Zm00001eb068520	1606.57	-1.01614	0.352149	-2.88554	0.00390748	0.0282721	2760	1312	1779	774	1655	1148	ereb197	AP2-EREBP-transcription factor 197
Zm00001eb369660	1175.62	-1.01588	0.279439	-3.63543	0.000277516	0.00366813	1641	1397	1244	615	1337	710
Zm00001eb347380	1494.88	-1.01574	0.259708	-3.91109	9.19e-05	0.00154577	1998	1800	1666	758	1634	970
Zm00001eb373340	406.042	-1.0151	0.222416	-4.56397	5.02e-06	0.000144294	523	470	502	238	408	258
Zm00001eb338800	1496	-1.01458	0.332353	-3.05272	0.0022678	0.0187009	1162	1842	2694	1057	868	1219	aas10	auxin amido synthetase10	{"indole-3-acetic acid-amido synthetase"}
Zm00001eb218390	2281.85	-1.01453	0.340295	-2.98132	0.00287007	0.0223971	3823	1784	2747	1537	1555	1771
Zm00001eb388210	392.798	-1.01419	0.372707	-2.72115	0.00650548	0.0416969	689	289	456	231	397	248	TIDP2910
Zm00001eb226280	603.434	-1.01398	0.374374	-2.70847	0.00675939	0.042857	425	661	1245	495	360	423
Zm00001eb160260	506.128	-1.01259	0.346041	-2.92622	0.00343113	0.025687	848	462	526	272	545	321	pco103788
Zm00001eb220050	1392.32	-1.01259	0.269479	-3.75758	0.000171563	0.00252748	1851	1315	2012	670	1300	1091	IDP7482
Zm00001eb202910	2675.29	-1.01224	0.324029	-3.12392	0.00178457	0.0155967	3888	3136	2675	1243	3337	1570	rps27	ribosomal protein S27	{"40S ribosomal protein S27"}
Zm00001eb355060	144.431	-1.01196	0.359979	-2.81115	0.00493641	0.0338047	194	156	181	127	89	92
Zm00001eb333050	4246.78	-1.01194	0.226596	-4.46585	7.98e-06	0.000209221	4552	4723	6655	2096	4014	3249
Zm00001eb139920	4885	-1.01127	0.190537	-5.30748	1.11e-07	5.51e-06	5035	5795	7458	2620	4738	3467
Zm00001eb034830	1276.91	-1.0089	0.297249	-3.39414	0.000688449	0.007541	1770	1523	1351	612	1497	800	TIDP3261
Zm00001eb201730	13522.7	-1.00888	0.261334	-3.86051	0.00011315	0.00180785	19900	12002	17974	7885	11030	10454
Zm00001eb045450	1133.43	-1.00857	0.380038	-2.65387	0.00795736	0.0482786	1667	781	1789	1130	740	572	IDP7269
Zm00001eb338980	3727.79	-1.00851	0.32035	-3.14814	0.00164312	0.0146816	5509	2858	5488	1831	3202	3088	si707081g03
Zm00001eb003180	3091.77	-1.00758	0.275565	-3.65641	0.000255772	0.00344501	4610	3179	3484	1638	3524	1867	IDP65a
Zm00001eb291640	263.528	-1.00715	0.248765	-4.04859	5.15e-05	0.000961791	233	341	415	191	223	165
Zm00001eb226870	16498.1	-1.00666	0.338571	-2.97325	0.00294666	0.0228207	27822	12813	19608	8695	13879	13347	hma2	heavy metal ATPase2	{"heavy metal ATPase"}
Zm00001eb015720	2515.75	-1.00653	0.253685	-3.96765	7.26e-05	0.00127552	3223	2449	3685	2148	1657	1594
Zm00001eb355830	596.508	-1.00599	0.377741	-2.66319	0.00774045	0.0473285	978	429	787	439	369	459
Zm00001eb068410	8907.41	-1.00588	0.290235	-3.46573	0.000528786	0.00611969	14105	7888	10547	5374	7039	6897	irx15	irregular xylem ortholog15
Zm00001eb068270	5310.61	-1.0057	0.248448	-4.04794	5.17e-05	0.000963164	6959	6330	6123	2659	5931	3440
Zm00001eb387600	1085.06	-1.00529	0.312582	-3.21609	0.00129952	0.0122557	1513	1072	1409	642	702	958	bzip35	bZIP-transcription factor 35
Zm00001eb120460	3046.73	-1.00517	0.330555	-3.04087	0.00235897	0.0192687	3630	3260	4443	2289	1482	2574
Zm00001eb060430	932.016	-1.00509	0.220104	-4.56645	4.96e-06	0.000143039	1299	985	1132	564	910	603	cl8889_1
Zm00001eb174930	1993.58	-1.00458	0.271188	-3.70437	0.000211917	0.00297319	2812	2219	2236	983	2158	1353	AY109477
Zm00001eb163260	809.713	-1.00306	0.253599	-3.95529	7.64e-05	0.00133196	1079	885	1009	405	822	582	rpl10	ribosomal protein L10 homolog	{"ribosomal protein L10"}
Zm00001eb346210	6057.47	-1.0029	0.180672	-5.55093	2.84e-08	1.68e-06	7515	7518	7140	3824	6078	3678	elfa1	elongation factor alpha1	{"elongation factor 1-alpha subunit"}
Zm00001eb375570	555.377	-1.00281	0.357744	-2.80316	0.00506043	0.0344831	459	852	748	225	624	407	iaa41	Aux/IAA-transcription factor 41
Zm00001eb334670	2223.8	-1.0026	0.227323	-4.41048	1.03e-05	0.000257155	2841	1925	3561	1615	2213	1170
Zm00001eb109030	2470.54	-1.00228	0.258435	-3.87825	0.000105209	0.00170764	3064	3114	2853	1293	2982	1405
Zm00001eb172570	1994.56	-1.00157	0.298129	-3.35954	0.000780737	0.00829533	2826	2375	2021	999	2364	1206
Zm00001eb091360	244.436	-1.00105	0.335518	-2.98358	0.00284896	0.0222827	192	281	459	126	238	180
Zm00001eb100180	67691.4	-1.00075	0.330144	-3.03126	0.00243539	0.019773	99491	51344	100533	43254	42668	57805	aldh20	aldehyde dehydrogenase20	{"? aldehyde dehydrogenase"}
