# Supplementary material for: Transcription Factor ZmNAC20 Improves Drought Resistance by Promoting Stomatal Closure and Activating Expression of Stress-Responsive Genes in Maize
Source: Int J Mol Sci. 2023 Mar 1;24(5):4712. doi: 10.3390/ijms24054712 (PMC10003513; doi:10.3390/ijms24054712)
Supplement: Supplementary file 1 [file ijms-24-04712-s001.zip › Table S3.xlsx]

## Sheet: Sheet1
Talbe S3 Primers used in this study
plasmid construction		F (5'-3')	R (5'-3')
	ZmUbi:ZmNAC78	ATGAGCAGCGGTGGCGGA	GTACGGCTTGCCCCAGTATGT
	35S:ZmNAC78-GFP	ATGAGCAGCGGTGGCGGA	GTACGGCTTGCCCCAGTATGT
qRT-PCR		RF (5'-3')	RR (5'-3')
	Zm00001eb288360 (ZmNAC78)	GACAAGACCAACTGGATC	CTGAGGCTGTTGTTCTTC
	Zm00001eb283860 (ZmGA2OX6)	ACGTGGAGGGAGTACAAGA	CATGGTCTCGAAGGAGCA
	Zm00001eb276700 (ZmEREB145)	TGGTGCAGAAAGCAGTTGAG	ACAAAGGGCTGCATGCTTAT
	Zm00001eb376710 (ZmDHN2)	GCATTGTAACCACCTCAGT	TTATTCCTTCTACTTCGTCACAT
	Zm00001eb076200 (ZmPx15)	GCTCATCAGGGACCCTACAA	TGCTCATCTTGGCGTTATTG
	Zm00001eb168040 (ZmEREB106)	GTCAGCTCTCATCGTCCAGA	TTCTTGCCCGGCTCTCTTAT
	Zm00001eb130550 (ZmSWEET17A)	GGAGTTCATGCCGTTCTTCC	TGCTTCTTCCTGGCTAGAGG
	Zm00001eb344160 (ZmWRKY106)	TCGAGGAGCTGTTCACCAAT	GGGATTCCATGGTTTGCAACT
	Zm00001eb021440 (ZmEREB188)	CTGGCGAATCACACTACTGC	TGTCGTGTCTGCATGCATTC
	Zm00001eb366900 (ZmbZIP75)	TTGAGGCTGAGCTGAACCAT	TCGAACTGGAACTGCACAAC
